# Supplementary material for: NDRG4 promoter hypermethylation is a mechanistic biomarker associated with metastatic progression in breast cancer patients
Source: NPJ Breast Cancer. 2019 Apr 5;5:11. doi: 10.1038/s41523-019-0106-x (PMC6450950; doi:10.1038/s41523-019-0106-x)
Supplement: Supplementary file 2 — Supplementary Data 1 [file 41523_2019_106_MOESM2_ESM.xlsx]

## Sheet: Supplemental Table S1A
ORESTES/EST	Gene	Fold
		Array	qPCR
MR1-ST0110-008-C06	CYR61*	14.3	18.9
QV2-HT0540-362-G05	PLAU*	9.3	76
PM0-CT0325-191199-001-a05	COL9A3*	14.9	67.3
MR0-BN0115-006-G03	CTGF	7.0	62.4
PM1-HT0340-003-F08	NDRG4	7.6	15.8
MR2-EN0091-008-A07	CD82	6.7	16.6
MR0-SN0040-006-B02	GFPT2	4.1	780.0
RC4-HT0278-021-G06	SPHK1*	3.8	9.5
RC4-CN0050-011-A11	PLAUR*	3.7	43.6
RC3-CI0163-021-D06	RGS3	4.2	5.8
QV2-EN0096-607-H02	ITGA5*	3.6	7.0
* genes significantly enriched for integrin pathway
