# Supplementary material for: NDRG4 promoter hypermethylation is a mechanistic biomarker associated with metastatic progression in breast cancer patients
Source: NPJ Breast Cancer. 2019 Apr 5;5:11. doi: 10.1038/s41523-019-0106-x (PMC6450950; doi:10.1038/s41523-019-0106-x)
Supplement: Supplementary file 3 — Supplementary Data 2 [file 41523_2019_106_MOESM3_ESM.xlsx]

## Sheet: Supplemental Table S1B
	MCF7 cells			MDA-MB231 cells			MDA-MB435 cells
Orestes / EST	Control	5aza-Dc	Fold	Control	5aza-Dc	Fold	Control	5aza-Dc	Fold
CM0-NT0133-614-A08	0.9441	3.4559	3.66052	0	0	na	0	0	na
RC0-FN0204-031-E08	0.5854	1.0193	1.7412	0	0	na	0	0	na
RC0-UM0051-032-F11	0.2326	0.3777	1.62382	0	0	na	0	0.8434	na
CM0-CI0138-669-F12	0.6637	0.9395	1.41555	0	0	na	0	0	na
QV3-DT0045-046-F12	0.6233	0.7623	1.22301	0	0	na	0	0	na
MR2-HN0061-002-E08	0.7321	0.786	1.07362	0	0	na	0	0.536	na
QV0-NN1071-255-H09	0.943	0.9903	1.05016	0	0	na	0	0	na
RC0-CN0026-012-E12	0.9747	0.9783	1.00369	0	0	na	0	0	na
RC0-AN0042-031-C07	1.0224	1.0117	0.989534	0	0	na	0	0.7019	na
CM1-ST0181-035-D12	1.0091	0.9859	0.977009	0	0	na	0	0	na
MR2-EN0091-002-G06	1.1641	1.0984	0.943562	0	0	na	0	0	na
RC0-HT0613-031-B03	0.9765	0.9094	0.931285	0	0	na	1.0522	0.9729	0.924634
QV0-ST0294-172-C08	1.4226	1.2349	0.868058	0	1.1519	na	0	1.6072	na
MR0-GN0176-203-B07	1.2413	0.9754	0.785789	0	0	na	0	1.0257	na
MR1-RT0025-005-A04	0.8947	0.6772	0.756902	0	0.5677	na	0.1073	0.6358	5.92544
MR2-EN0091-002-A11	2.1447	0.9891	0.461183	0	0	na	0	1.0764	na
RC0-NT0155-031-C06	1.0127	0	0	0	0	na	0	0	na
PM3-CT0263-009-E11	0.1196	0	0	0	0	na	0.0484	0.0593	1.22521
MR2-EN0094-005-E11	5.0574	5.6158	1.11041	0.4652	9.4353	20.2822	0.516	10.8084	20.9465
PM0-CT0325-001-A05	0.2805	0.5582	1.99002	0.4278	6.3767	14.9058	1.4897	7.3649	4.94388
MR1-ST0110-008-C06	0.0951	0.1138	1.19664	0.1718	2.4539	14.2835	0.2155	1.5978	7.41439
IL3-CT0219-061-C02	0.1181	0.141	1.1939	0.254	3.5951	14.1539	1.8932	1.2062	0.637122
QV2-HT0540-362-G05	0.4	0.6474	1.6185	0.1534	1.4212	9.26467	0.2725	1.2211	4.4811
CM0-BT0794-408-A04	0.0252	0.0999	3.96429	0.035	0.3186	9.10286	0.0509	0.2214	4.34971
QV4-BN0090-178-G03	1.5845	1.7086	1.07832	0.7441	6.7709	9.09945	0.7522	1.8323	2.43592
CM0-BT0794-408-E03	0.0263	0.1314	4.9962	0.0386	0.3385	8.76943	0.0603	0.2309	3.82919
CM1-HT0762-309-F07	0.6197	0.9015	1.45474	0.3068	2.5059	8.16786	0.558	1.4332	2.56846
PM1-HT0340-003-F08	0.8469	1.7185	2.02917	0.3311	2.5306	7.64301	0.6221	1.8267	2.93634
MR0-BN0115-006-G03	0.3601	0.3852	1.0697	0.2985	2.1036	7.04724	0.396	1.4499	3.66136
RC2-ST0301-015-D10	0.0378	0.0627	1.65873	0.0195	0.1317	6.75385	0.0466	0.513	11.0086
MR2-EN0091-008-A07	0.7434	1.0361	1.39373	0.4699	3.1593	6.72335	0.9612	3.0349	3.15741
MR0-HT0559-034-C05	0.7672	1.0578	1.37878	0.7263	4.4054	6.06554	1.0195	6.5145	6.3899
RC1-BN0409-011-E01	0.7677	0.8851	1.15292	0.7095	4.0294	5.67921	1.0313	2.5863	2.50781
MR0-BN0070-026-C08	0.8344	1.8886	2.26342	0.6684	3.7794	5.6544	1.2155	4.3479	3.57705
CM0-ST0209-082-C02	0.6662	0.6866	1.03062	1.0824	5.899	5.44993	1.5385	12.758	8.29249
RC2-HT0977-019-A07	2.1995	8.5289	3.87765	0.6155	3.1678	5.14671	0.6789	8.1408	11.9912
RC4-BT0337-011-C09	0.0683	0.0769	1.12592	0.1119	0.5588	4.99374	0.1299	0.1851	1.42494
QV3-BN0095-158-H12	0.0715	0.0682	0.953846	0.2283	1.1374	4.98204	0.2744	1.2994	4.73542
MR2-CI0127-004-D12	0.9107	0.8709	0.956297	0.2757	1.3056	4.73558	0.5366	0.6063	1.12989
QV2-BT0634-330-C08	0.1595	0.378	2.36991	0.0819	0.3838	4.6862	0.2147	0.5473	2.54914
CM0-NN1156-629-D12	0.4961	0.8143	1.6414	0.3113	1.4338	4.60585	0.3386	0.9249	2.73154
MR4-BT0598-006-F08	1.0438	1.1469	1.09877	0.8126	3.7405	4.60313	0.856	1.684	1.96729
MR3-HN0063-007-H04	8.0459	8.4618	1.05169	0.9897	4.4725	4.51905	1.6521	9.7026	5.87289
PM3-CN0100-001-A08	1.2036	1.3061	1.08516	0.883	3.9824	4.51008	0.933	1.2563	1.34652
CM0-NN1005-289-H03	0.0409	0.0452	1.10513	0.4462	1.9395	4.34671	0.4576	1.8658	4.07736
MR3-CT0465-008-A09	1.0019	1.6582	1.65506	0.2969	1.2874	4.33614	0.4171	0.7111	1.70487
CM0-GN0079-547-D09	0.2643	0.4316	1.63299	0.1485	0.6389	4.30236	0.2985	0.3773	1.26399
RC3-CI0163-021-D06	0.9278	1.0744	1.15801	0.8659	3.6166	4.17669	0.4386	2.7082	6.17465
CM0-ET0124-676-B03	0.9477	0.9667	1.02005	0.4083	1.6942	4.1494	0.8002	0.9095	1.13659
MR0-SN0040-006-B02	0.3811	0.3822	1.00289	0.1913	0.7883	4.12075	0.3681	1.6666	4.52757
MR3-GN0187-010-A10	0.2746	0.3083	1.12272	0.1601	0.6487	4.05184	0.2524	0.5391	2.1359
CM1-BN0116-189-E06	1.4784	1.2237	0.827719	4.8637	18.8759	3.88098	2.2979	18.3765	7.99708
CM2-HT0193-022-B02	1.8584	3.724	2.00387	0.4429	1.7108	3.86272	1.5716	0.8731	0.555548
PM0-KT0041-002-D02	1.1692	0.5763	0.492901	0.1069	0.4104	3.8391	0.5437	0.6492	1.19404
RC4-HT0278-021-G06	3.3235	4.1586	1.25127	2.7821	10.6486	3.82754	0.9234	7.7089	8.34839
CM1-BN0117-183-H10	0.0546	0.0731	1.33883	0.2078	0.7948	3.82483	0.0753	0.2865	3.80478
QV1-MT0227-506-C09	0.7468	0.73	0.977504	1.2959	4.911	3.78964	1.1315	3.8543	3.40636
PM0-HT0425-001-D07	0.3275	0.2332	0.712061	0.5335	1.9864	3.72334	1.8409	2.8046	1.52349
MR1-HN0069-004-B08	0.1148	0.1377	1.19948	1.6379	6.0658	3.7034	0.7238	2.0286	2.80271
PM3-NT0312-022-C08	1.7925	1.3725	0.76569	1.1495	4.2505	3.69769	1.7785	3.0062	1.6903
RC4-CN0050-011-A11	0.8768	0.8841	1.00833	1.3523	4.9633	3.67027	0.8457	4.1637	4.92338
QV2-EN0096-607-H02	1.1903	1.2819	1.07696	0.8771	3.1862	3.63265	0.7347	2.7662	3.76507
RC1-NN0073-113-E12	0.0207	0.052	2.51208	0.0476	0.1724	3.62185	0.0676	0.1446	2.13905
PM0-AN0087-005-F04	0.48	0.4596	0.9575	0.7984	2.8729	3.59832	1.4522	1.8506	1.27434
MR1-CT0748-001-D04	0.6687	0.9608	1.43682	0.1689	0.6025	3.5672	0.2675	0.7424	2.77533
RC0-MT0139-021-E03	0.2271	0.3152	1.38793	0.1823	0.6371	3.49479	0.3413	0.7949	2.32904
MR4-NT0141-201-A12	1.1565	1.0977	0.949157	0.7915	2.7546	3.48023	2.2757	4.5487	1.99881
RC0-FN0025-031-B01	0.7075	1.7946	2.53654	0.127	0.4383	3.45118	0.1344	0.4362	3.24554
MR2-NT0138-006-H10	4.3433	5.4897	1.26395	0.0931	0.3204	3.44146	0.1608	0.2036	1.26617
RC2-BN0120-011-H12	0.206	0.4317	2.09563	1.5572	5.2087	3.34491	0.8894	6.6695	7.49888
RC4-HT0664-012-H11	0.5294	0.5862	1.10729	0.4545	1.5202	3.34477	0.505	1.4643	2.8996
RC2-BT0506-017-F09	0.9977	1.0162	1.01854	1.0682	3.5554	3.3284	1.0811	1.9661	1.81861
QV3-HT0636-306-C12	0.9665	1.292	1.33678	0.2919	0.9688	3.31894	0.3967	0.9433	2.37787
RC4-HT0890-017-G04	1.9256	1.22	0.633569	0.3456	1.1263	3.25897	0.4464	2.3657	5.29951
CM1-CT0309-057-H07	0.2628	0.3701	1.4083	0.1838	0.595	3.23721	0.1742	0.1989	1.14179
CM1-HT1145-693-D01	0.3382	0.4876	1.44175	0.23	0.7354	3.19739	0.6365	3.6693	5.76481
MR2-EN0093-001-G06	0.8446	0.9485	1.12302	0.582	1.8368	3.15601	0.8651	1.3415	1.55069
PM3-ET0262-001-G06	0.7013	0.6382	0.910024	0.1103	0.3476	3.15141	0.0676	0.2731	4.03994
RC2-CS0017-015-H07	0.9497	1.227	1.29199	0.3648	1.1377	3.1187	0.5848	1.2097	2.06857
QV0-HT0366-087-C07	0.2857	0.295	1.03255	0.2267	0.7055	3.11204	0.2724	0.632	2.32012
RC1-HT0939-021-E12	4.2358	2.8974	0.684027	13.0583	40.5969	3.1089	8.5725	11.6657	1.36083
MR4-ET0138-003-F08	0.1746	0.2281	1.30641	0.1296	0.4026	3.10648	0.1257	0.314	2.49801
QV3-DT0012-051-D11	1.5928	2.4585	1.54351	1.5446	4.7533	3.07737	1.0745	4.3616	4.05919
MR1-HN0069-010-C02	0.2991	0.46	1.53795	0.3491	1.0678	3.05872	0.34	1.7272	5.08
PM2-HT1171-003-E11	0.2021	0.3231	1.59871	0.242	0.7367	3.04421	0.2672	0.554	2.07335
MR1-CI0181-001-H09	1.4836	1.5436	1.04044	0.7097	2.1582	3.041	0.8342	1.3423	1.60909
PM0-KT0003-004-B01	0.3568	0.4834	1.35482	0.422	1.278	3.02844	0.5999	0.5685	0.947658
QV2-NN0045-575-H11	0.7077	0.4027	0.569026	0.27	0.8151	3.01889	0.3234	0.6664	2.06061
MR0-CT0452-201-B09	0.1847	0.2083	1.12777	1.0804	3.2407	2.99954	1.0945	1.979	1.80813
QV2-CI0106-609-F08	2.2863	1.6596	0.725889	1.0813	3.218	2.97605	1.6635	8.3766	5.03553
PM0-CN0150-002-G12	0.5435	0.6335	1.16559	0.4472	1.288	2.88014	0.5303	1.3095	2.46936
PM3-UM0089-002-F12	0.1307	0.1626	1.24407	0.5448	1.5593	2.86215	1.1737	1.7544	1.49476
PM2-HT0686-010-B02	0.204	0.3073	1.50637	0.3318	0.9462	2.85172	0.2976	0.3236	1.08737
CM0-GN0163-633-C10	0.7242	0.585	0.807788	0.7092	2.0142	2.8401	1.0865	1.9265	1.77312
RC0-EN0080-032-E12	0.6725	0.8095	1.20372	1.0634	3.0177	2.83778	0.8937	1.6055	1.79646
PM3-LT0031-001-B07	0.7037	1.0075	1.43172	0.5359	1.5172	2.83113	0.9242	2.3161	2.50606
CM0-HT0180-075-A07	0.4595	0.4963	1.08009	0.364	1.0295	2.8283	1.7529	0.4763	0.271721
CM1-BT0738-209-C11	0.941	0.9211	0.978852	0.8408	2.3642	2.81185	3.9104	2.5469	0.651314
PM3-GN0516-003-E12	1.0051	1.3487	1.34186	1.2644	3.5454	2.80402	1.3086	2.0614	1.57527
CM2-BT0266-037-H05	0.7405	0.7286	0.98393	1.7642	4.9133	2.785	1.0315	2.9997	2.9081
MR0-NT0038-002-B06	0.9121	1.5151	1.66111	0.3222	0.8971	2.7843	0.305	0.8137	2.66787
CM1-UM0031-139-E02	0.5052	1.0352	2.04909	0.6562	1.8253	2.78162	2.2065	1.1799	0.534738
PM0-HN0073-008-B08	1.7925	2.3906	1.33367	1.8025	4.9907	2.76877	3.3359	2.9985	0.898858
PM2-DT0042-004-H11	0.5057	0.3367	0.66581	0.7673	2.096	2.73166	1.0633	1.6346	1.53729
MR1-CI0182-002-C06	1.3712	1.342	0.978705	2.375	6.4872	2.73145	5.7204	5.1801	0.905549
MR3-HN0065-009-G06	0.5929	0.6841	1.15382	1.7179	4.684	2.72658	1.9828	2.6398	1.33135
QV0-CI0197-500-A06	1.0347	1.2638	1.22142	0.8902	2.4138	2.71153	0.6707	3.014	4.49381
MR4-BT0358-012-C06	0.35	0.3782	1.08057	0.9102	2.4601	2.70281	0.8343	2.4774	2.96944
PM3-BT0761-001-E12	0.56	0.4641	0.82875	0.9004	2.4332	2.70235	1.9383	1.0411	0.53712
PM0-OT0216-004-A06	1.5174	2.2603	1.48959	0.5029	1.3469	2.67827	0.3397	3.0674	9.02973
PM1-HT0350-004-H02	0.9337	0.9902	1.06051	0.3496	0.9318	2.66533	0.5124	0.7638	1.49063
CM0-HN0205-808-A09	0.9824	0.8387	0.853726	0.136	0.3612	2.65588	0.2568	0.362	1.40966
PM2-HT0927-006-E12	0.9917	1.212	1.22214	0.6916	1.8264	2.64083	0.736	1.2993	1.76535
QV2-CI0105-593-H06	0.9598	1.045	1.08877	1.7015	4.4877	2.6375	1.742	3.2801	1.88295
QV0-BT0846-434-G10	1.4066	1.144	0.813309	0.5001	1.3151	2.62967	0.5974	0.9185	1.5375
MR4-NT0142-201-D04	0.8255	0.5061	0.613083	0.0318	0.0835	2.62579	0.1556	0.282	1.81234
QV2-EN0097-600-E03	0.5322	0.6762	1.27057	0.4848	1.2678	2.6151	0.9187	1.0407	1.1328
MR1-CT0737-003-B03	0.6775	0.4343	0.641033	0.4035	1.0499	2.60198	0.5316	0.7825	1.47197
RC1-TN0151-011-C10	0.5772	0.5599	0.970028	0.6408	1.6555	2.58349	0.9338	2.6438	2.83123
PM0-BT0547-001-E07	1.3666	1.3731	1.00476	0.7182	1.8485	2.5738	1.495	1.6861	1.12783
CM0-UT0003-555-D06	1.4997	2.9122	1.94186	1.2558	3.2074	2.55407	1.6059	2.1924	1.36522
QV4-HT0894-355-F01	0.8101	0.7142	0.88162	0.9248	2.3599	2.55179	0.9592	3.0537	3.18359
PM3-HT0925-010-G01	0.1297	0.1961	1.51195	0.1577	0.4016	2.54661	0.1626	0.3773	2.32042
PM3-LT0032-001-A04	0.5711	0.9238	1.61758	0.3112	0.7891	2.53567	0.4468	0.7918	1.77216
RC0-FN0084-021-C05	0.6319	0.6548	1.03624	0.5431	1.362	2.50783	0.7683	0.9759	1.27021
QV2-EN0096-607-B05	1.1516	0.9937	0.862886	1.9764	4.9522	2.50567	1.3702	4.7632	3.47628
QV2-OT0034-241-C08	0.6656	0.7363	1.10622	0.7398	1.8464	2.49581	1.1658	2.1505	1.84466
RC0-AN0040-032-C10	0.6182	0.4846	0.783889	0.3232	0.7977	2.46813	0.7454	0.9371	1.25718
QV4-BN0090-163-F04	1.7479	1.4631	0.837062	0.423	1.0319	2.43948	0.7301	0.8693	1.19066
QV1-HT0412-123-C06	2.3386	2.1348	0.912854	1.6543	4.0254	2.4333	3.7119	2.5198	0.678844
MR0-BN0070-007-E07	0.7885	0.6181	0.783893	0.3881	0.9416	2.42618	1.8882	0.7731	0.409438
RC4-HT0587-012-C11	1.7192	2.0321	1.182	1.1216	2.7135	2.41931	6.3648	8.2113	1.29011
RC1-IT0025-011-H06	1.0593	1.3183	1.2445	1.0031	2.4236	2.41611	0.9628	1.0558	1.09659
QV3-BN0047-278-D08	1.4926	1.323	0.886373	3.155	7.6136	2.41319	1.768	3.6998	2.09265
MR3-CN0147-011-A09	0.5736	0.4804	0.837517	0.3778	0.908	2.40339	0.5338	0.7218	1.35219
PM2-MT0044-001-C07	0.8211	0.7953	0.968579	0.8459	2.0289	2.39851	0.8319	1.8206	2.18848
CM0-GN0079-547-H08	0.9896	0.8095	0.818007	0.5231	1.2519	2.39323	2.0609	1.1361	0.551264
MR2-EN0091-001-H11	2.2492	2.8999	1.2893	2.5126	5.9831	2.38124	1.497	5.6372	3.76566
RC2-UT0021-013-B07	0.3562	0.6356	1.78439	1.3445	3.1961	2.37717	3.3859	3.5397	1.04542
QV4-HT0538-407-B05	0.9882	0.8741	0.884538	1.0905	2.5883	2.3735	1.8147	1.4167	0.78068
MR3-EN0089-002-G04	0.2598	0.3239	1.24673	1.6812	3.9716	2.36236	1.0475	2.1925	2.09308
RC2-DT0002-016-F07	0.9039	1.2809	1.41708	1.5681	3.6918	2.35431	4.3257	3.6253	0.838084
CM1-BN0020-120-E08	1.2085	1.2928	1.06976	1.4524	3.4161	2.35204	1.2873	1.9646	1.52614
RC4-IT0015-021-C01	0.3413	0.3314	0.970993	1.2377	2.9109	2.35186	5.6527	2.9854	0.528137
MR0-CT0772-001-D10	1.0194	0.5593	0.548656	0.2568	0.6026	2.34657	0.2034	0.5393	2.65143
QV2-HT0577-149-G04	0.523	0.6161	1.17801	0.5931	1.3817	2.32962	0.7436	0.9584	1.28886
CM1-BN0024-118-F09	0.9475	1.027	1.08391	2.0012	4.6299	2.31356	1.994	2.2917	1.1493
QV3-LT0048-083-E08	0.7557	0.7207	0.953685	0.6482	1.4902	2.29898	1.4551	1.4418	0.99086
CM0-PT0049-140-D01	0.1672	0.2628	1.57177	1.7037	3.916	2.29853	2.42	2.704	1.11736
QV0-UM0091-387-B08	0.5737	0.7667	1.33641	0.7887	1.8025	2.28541	0.2139	0.765	3.57644
RC2-MT0148-019-H05	0.7968	1.333	1.67294	2.109	4.798	2.27501	11.4187	4.12	0.360812
QV2-MT0131-460-G10	0.5152	0.5547	1.07667	0.3314	0.7464	2.25226	0.5177	0.7722	1.4916
CM3-HT0511-085-D09	0.5745	0.4633	0.80644	1.5623	3.5179	2.25174	2.5795	3.6991	1.43404
QV3-HT0636-213-G06	0.1949	0.2732	1.40174	0.1637	0.3673	2.24374	0.2974	0.4647	1.56254
MR2-NT0135-013-G06	0.8712	0.896	1.02847	5.383	12.0264	2.23414	3.3163	6.2947	1.89811
PM0-BN0173-005-E02	1.0934	2.1993	2.01143	0.4533	1.0121	2.23274	0.887	1.142	1.28749
PM0-HT0339-007-G04	0.7363	1.3885	1.88578	0.1443	0.3212	2.22592	0.1273	0.1808	1.42027
MR4-TN0112-206-B05	0.3605	0.5886	1.63273	1.7528	3.8991	2.2245	5.2578	3.2481	0.617768
RC0-GN0090-021-H02	2.0471	2.0361	0.994627	1.7957	3.9935	2.22392	1.3691	3.2885	2.40194
QV3-KT0015-482-E04	1.0862	1.0267	0.945222	0.7274	1.6133	2.2179	0.9486	1.4693	1.54891
RC0-NT0156-031-F05	0.9784	0.999	1.02105	1.0869	2.3989	2.2071	1.1334	4.1548	3.66578
QV2-CI0105-593-D10	0.3429	0.3362	0.980461	0.3442	0.7586	2.20395	0.4999	0.5421	1.08442
PM2-AN0093-008-A11	0.9662	1.0011	1.03612	0.4359	0.9606	2.20372	0.2571	0.7293	2.83664
MR4-HT1052-003-C03	1.2719	2.1966	1.72702	0.0197	0.0433	2.19797	0.0436	0.0505	1.15826
IL3-HT0060-009-B06	0.9832	0.7514	0.764239	0.9523	2.0931	2.19794	0.7625	1.8214	2.38872
QV1-FT0037-241-G06	0.893	1.2066	1.35118	1.1616	2.5483	2.19378	0.9889	1.6604	1.67904
PM3-BT0545-001-D05	1.0263	0.9765	0.951476	0.7005	1.5363	2.19315	0.7538	1.254	1.66357
QV0-HT0366-087-A06	0.1892	0.252	1.33192	0.2183	0.4787	2.19285	0.35	0.4519	1.29114
QV0-ET0149-464-C07	0.444	0.5263	1.18536	0.1826	0.4	2.19058	0.4027	0.3537	0.878321
MR3-HN0062-006-E09	0.516	0.8678	1.68178	0.535	1.1655	2.1785	0.342	1.0088	2.94971
RC2-FN0164-015-H01	0.4585	0.6552	1.42901	0.1153	0.2508	2.1752	0.2435	0.4674	1.91951
PM2-CT0265-011-A11	0.3066	0.3447	1.12427	0.2133	0.4629	2.17018	0.3913	0.4453	1.138
RC0-EN0022-022-E12	1.5741	1.868	1.18671	0.556	1.2034	2.16439	0.7594	1.5434	2.03239
RC3-NT0221-011-B06	0.8518	1.2474	1.46443	0.4969	1.0683	2.14993	0.4774	0.8464	1.77294
RC0-HT0771-023-A03	2.0112	2.0697	1.02909	0.4512	0.9692	2.14805	0.6419	1.2363	1.926
CM1-HT0876-462-H04	2.5905	1.9927	0.769234	0.4455	0.954	2.14141	0.6346	0.8932	1.4075
RC2-BT0256-012-G02	0.5742	0.4026	0.701149	0.571	1.2176	2.1324	0.5282	1.0145	1.92067
PM3-GN0510-006-A08	0.8208	0.9438	1.14985	0.0896	0.191	2.1317	0.1336	0.1522	1.13922
MR1-CI0021-003-G11	0.1266	0.1923	1.51896	0.0894	0.1903	2.12864	0.1241	0.1973	1.58985
PM2-CN0105-004-C11	0.2617	0.3956	1.51165	0.1442	0.3052	2.1165	0.1664	0.2271	1.36478
QV2-BT0273-435-E10	0.3651	0.6522	1.78636	0.3048	0.6439	2.11253	0.6708	0.8156	1.21586
QV1-GN0207-477-G03	0.9909	0.9922	1.00131	0.7565	1.5976	2.11183	1.4924	1.0791	0.723064
CM1-NN0211-474-G03	0.4515	0.5463	1.20997	0.8707	1.8324	2.10451	2.051	3.2224	1.57114
RC4-GN0067-016-B07	1.3329	1.1232	0.842674	0.5377	1.1238	2.09001	0.9583	1.4721	1.53616
RC4-MT0161-011-C09	0.3604	0.4741	1.31548	0.8843	1.8458	2.0873	0.8241	2.3108	2.80403
QV4-OT0067-252-C07	1.0663	1.2528	1.1749	0.7541	1.5722	2.08487	0.4469	1.5171	3.39472
QV4-HT0895-350-E03	0.3027	0.3752	1.23951	0.2898	0.6041	2.08454	0.5311	0.4711	0.887027
CM1-NT0084-218-F11	0.9477	1.0519	1.10995	0.7531	1.5669	2.0806	1.5153	1.5719	1.03735
QV3-HT0513-147-D07	0.6876	0.7226	1.0509	0.6431	1.3369	2.07884	0.7949	0.7261	0.913448
QV2-BN0030-073-F10	0.9368	0.9581	1.02274	0.4645	0.9636	2.07449	1.8534	0.9467	0.510791
PM0-HN0073-006-H07	0.6732	0.6093	0.90508	1.0945	2.2653	2.06971	0.891	1.6465	1.84792
QV4-HT0536-145-C06	0.806	1.4738	1.82854	0.5503	1.1373	2.06669	1.0555	0.9525	0.902416
CM0-UT0003-582-F06	0.4743	0.8447	1.78094	0.7879	1.6276	2.06574	1.7229	1.9097	1.10842
QV3-GN0108-361-E05	1.9758	1.5598	0.789452	0.974	2.0093	2.06294	0.978	1.6393	1.67618
PM2-CS0028-001-C11	1.476	2.0588	1.39485	0.1511	0.3115	2.06155	0.2881	0.2965	1.02916
PM3-FT0024-006-G01	3.0059	2.6518	0.882198	0.6387	1.316	2.06044	0.6643	1.0371	1.56119
RC0-CT0380-031-A12	0.8554	0.9116	1.0657	0.7033	1.4481	2.05901	1.3067	1.2478	0.954925
QV0-EN0059-444-F03	0.8564	0.9997	1.16733	0.2816	0.5796	2.05824	0.3439	0.3407	0.990695
RC2-CT0163-001-H10	0.8584	1.0138	1.18103	0.5429	1.1168	2.0571	0.7447	0.8854	1.18894
QV1-DT0068-085-C10	0.0899	0.2212	2.46051	1.3536	2.7807	2.0543	1.0318	1.9078	1.849
MR4-TN0114-101-E07	0.8638	1.4946	1.73026	0.279	0.5731	2.05412	0.2368	0.655	2.76605
PM0-SN0014-002-E09	0.495	0.4307	0.870101	0.5443	1.1167	2.05163	1.6511	1.1857	0.718127
RC4-HT1088-012-C02	0.7786	0.9391	1.20614	0.5185	1.0622	2.0486	0.8198	0.7592	0.92608
MR0-HT0448-004-E11	0.5872	0.6862	1.1686	0.2481	0.5081	2.04796	0.341	0.4876	1.42991
RC4-NT0057-016-B01	1.1563	1.1205	0.969039	1.7512	3.5783	2.04334	1.2905	2.5529	1.97823
MR0-HT0157-004-C02	0.8708	0.7792	0.894809	0.5017	1.0223	2.03767	0.8822	0.8988	1.01882
MR2-GN0123-007-D02	0.2842	0.5683	1.99965	0.0634	0.1289	2.03312	0.0676	0.1746	2.58284
MR3-HN0065-002-E11	2.5884	2.6377	1.01905	0.3765	0.7653	2.03267	0.265	0.5458	2.05962
MR1-SN0064-006-F06	0.3955	0.5083	1.28521	2.3414	4.7588	2.03246	0.4287	4.1176	9.60485
QV0-HT0366-074-E08	0.4154	0.5987	1.44126	0.5616	1.1409	2.03152	0.6478	1.352	2.08706
RC4-IT0014-012-E05	0.4224	0.5417	1.28243	0.8971	1.8202	2.02898	1.1285	1.4145	1.25343
CM3-GN0053-332-B05	0.901	1.1744	1.30344	0.6946	1.4056	2.02361	1.3378	1.3961	1.04358
IL3-CT0214-045-F06	0.5696	0.5812	1.02037	0.9707	1.9561	2.01514	0.604	1.7123	2.83493
QV1-BT0632-075-E07	2.4428	2.7082	1.10865	1.0073	2.0297	2.01499	0.968	1.842	1.90289
QV0-ST0236-075-F09	0.483	0.3509	0.726501	1.4758	2.9727	2.0143	2.0892	2.5525	1.22176
RC4-CT0624-011-D11	0.6595	1.4635	2.21911	0.4427	0.8905	2.01152	0.2355	0.6999	2.97197
RC1-GN0074-012-F08	1.392	1.1369	0.816739	0.9559	1.9218	2.01046	0.8021	2.3063	2.87533
PM0-UM0018-004-H06	0.9598	2.073	2.15982	2.0492	4.1168	2.00898	1.1169	3.5331	3.16331
CM0-UT0005-536-B08	1.0335	0.8912	0.862313	1.5691	3.1486	2.00663	0.7585	4.418	5.82465
RC2-ET0022-014-E04	2.1144	1.6397	0.775492	1.1442	2.2944	2.00524	0.4954	1.3855	2.79673
RC1-MT0159-021-F09	1.1111	1.2936	1.16425	0.7623	1.5272	2.00341	1.0059	1.4357	1.42728
RC0-BT0812-025-C12	1.5343	0.9333	0.60829	0.5011	1.0032	2.002	0.6474	0.8857	1.36809
RC4-LT0071-014-G07	0.7394	0.5697	0.77049	0.7754	1.5485	1.99703	0.4187	1.3848	3.30738
MR4-UM0023-203-C03	1.9284	2.914	1.5111	0.2944	0.5879	1.99694	0.5849	0.5851	1.00034
MR3-HT0999-003-A07	1.6539	0.7836	0.473789	0.6403	1.2783	1.99641	1.061	1.1169	1.05269
RC0-BN0013-031-D10	0.0898	0.1369	1.5245	0.0961	0.1914	1.99168	0.1882	0.5744	3.05207
PM0-UM0018-006-A06	0.9907	0.8852	0.89351	2.0142	4.0055	1.98863	1.6516	1.9699	1.19272
QV2-FT0010-302-H05	1.2401	1.232	0.993468	0.7525	1.4934	1.98458	0.7587	1.4089	1.85699
QV2-NN0045-415-G03	1.8906	2.8795	1.52306	1.4784	2.9295	1.98153	2.7344	2.2703	0.830274
CM0-UT0003-503-D02	0.1209	0.2043	1.68983	0.3885	0.7693	1.98018	0.2717	0.7249	2.66802
PM2-NN0222-001-F10	1.5944	1.7462	1.09521	0.5089	1.0071	1.97897	0.7425	1.0167	1.36929
QV1-BT0679-135-C06	1.7956	1.672	0.931165	0.74	1.4617	1.97527	1.3653	0.8505	0.62294
QV3-TN0167-416-F05	0.4954	0.479	0.966895	0.4151	0.8195	1.97422	0.3948	0.5819	1.47391
MR3-HN0063-005-D09	0.9346	1.1835	1.26632	0.7939	1.5658	1.97229	1.1083	1.1103	1.0018
CM1-FT0052-278-B06	0.2012	0.2139	1.06312	0.2277	0.4482	1.96838	0.623	0.3917	0.628732
QV3-OT0065-145-B09	1.1473	1.5189	1.32389	1.3527	2.6625	1.96829	1.945	2.8641	1.47254
CM1-FN0039-339-H11	0.982	1.5096	1.53727	0.2789	0.5488	1.96773	0.547	0.9525	1.74132
MR1-GN0173-011-B08	0.9041	0.9429	1.04292	0.7486	1.4724	1.96687	0.9913	1.1869	1.19732
QV1-NN0229-444-C03	0.5999	0.8064	1.34422	0.8373	1.6437	1.9631	0.707	1.0628	1.50325
QV4-UM0094-136-E11	0.3869	0.395	1.02094	3.635	7.1349	1.96283	2.8812	9.3861	3.25771
QV4-GN0120-420-C12	0.9226	0.8485	0.919684	0.5453	1.067	1.95672	0.6085	1.1249	1.84864
PM0-BN0082-001-D12	0.5921	1.019	1.72099	0.3643	0.7121	1.95471	0.3132	0.5802	1.85249
PM0-OT0216-002-H07	1.3743	0.7316	0.532344	0.3452	0.6747	1.95452	0.3014	0.6921	2.29628
CM0-ET0122-657-H10	0.5415	0.6129	1.13186	0.3017	0.5888	1.95161	0.7526	0.5989	0.795775
RC2-MT0148-019-D02	1.0104	1.2746	1.26148	0.531	1.035	1.94915	0.8351	0.8409	1.00695
PM0-HN0132-002-B07	1.0101	0.8249	0.816652	1.0217	1.9884	1.94617	0.6064	1.5871	2.61725
MR4-RT0048-012-B02	0.7642	1.2857	1.68241	2.3095	4.4946	1.94614	1.7983	3.8119	2.11972
MR4-OT0129-001-F04	1.1553	0.8094	0.700597	1.9307	3.7563	1.94556	0.6548	4.4609	6.81261
QV0-NN1142-432-H09	1.31	1.6783	1.28115	1.2397	2.4081	1.94249	1.0448	1.4754	1.41214
PM0-ET0274-001-A03	0.9753	0.9749	0.99959	0.6435	1.2491	1.9411	1.0107	0.9036	0.894034
RC2-GN0036-012-A07	0.1398	0.2273	1.62589	0.1579	0.3065	1.9411	0.2265	0.3083	1.36115
MR1-RT0023-002-F08	0.71	0.8023	1.13	0.4662	0.9049	1.94101	0.8115	0.8149	1.00419
QV1-BT0632-079-B12	1.0577	0.8647	0.817529	0.7342	1.4239	1.93939	2.8007	0.5387	0.192345
QV2-LT0051-106-C07	1.518	1.3251	0.872925	0.9308	1.8028	1.93683	0.738	1.1789	1.59743
MR1-HT1064-012-D09	1.4906	3.0747	2.06273	0.9671	1.8731	1.93682	0.6465	1.5307	2.36767
QV1-BN0397-386-A09	0.849	0.7905	0.931095	1.6797	3.2498	1.93475	1.1314	1.5228	1.34594
CM0-PT0049-140-B06	0.388	1.0265	2.64562	0.5346	1.034	1.93416	0.1854	1.2659	6.82794
RC2-ET0019-011-B12	2.154	2.21	1.026	0.6433	1.2442	1.93409	1.4238	1.1054	0.776373
MR4-KT0047-002-F06	0.36	0.4143	1.15083	0.6267	1.2118	1.93362	0.7696	1.0006	1.30016
MR1-HT1068-009-F04	0.7247	0.7086	0.977784	0.4777	0.9235	1.93322	1.019	1.4716	1.44416
RC2-BN0127-011-A08	0.9852	0.9516	0.965895	0.86	1.6563	1.92593	2.3252	0.7945	0.341691
QV4-OT0069-118-A08	0.7228	0.862	1.19258	0.6968	1.3414	1.92509	0.8705	1.044	1.19931
RC0-HT0297-031-C01	0.4244	0.5407	1.27403	0.2815	0.5416	1.92398	0.1474	0.4568	3.09905
MR2-HT1161-004-H03	0.3343	0.4064	1.21567	0.172	0.3309	1.92384	0.3245	0.4758	1.46626
QV0-ET0001-301-D10	0.6988	0.801	1.14625	0.7858	1.5102	1.92186	1.0451	1.225	1.17214
PM3-HT0909-022-C10	0.5461	0.6986	1.27925	0.3831	0.7343	1.91673	0.8915	0.5254	0.589344
CM0-TN0033-481-B08	0.8761	1.0566	1.20603	1.2286	2.3513	1.9138	1.3836	1.5054	1.08803
RC1-BT0254-113-H09	0.9701	0.7347	0.757345	0.4532	0.8663	1.91152	0.455	0.9155	2.01209
RC0-CT0323-011-C02	0.3782	0.821	2.17081	0.5502	1.0515	1.91112	0.1609	1.4059	8.73773
RC3-CI0043-013-G10	1.8921	1.1195	0.591671	0.8138	1.5552	1.91103	1.5099	1.4482	0.959136
MR3-GN0029-004-E07	1.4566	1.6998	1.16696	2.1855	4.1753	1.91046	2.5458	3.3705	1.32395
QV0-FT0038-234-B07	2.1112	1.9986	0.946665	1.0131	1.935	1.90998	0.9781	1.622	1.65832
RC2-TN0125-012-B04	0.9369	0.864	0.92219	1.3087	2.4931	1.90502	1.7048	1.4961	0.877581
IL0-HT0205-145-A11	1.5105	1.7511	1.15929	1.0937	2.0811	1.90281	0.8994	1.4042	1.56126
MR2-CI0128-010-H09	0.7557	0.7315	0.967977	0.4358	0.8291	1.90248	1.1491	0.8702	0.757288
PM0-BT0726-001-G04	0.5901	0.8048	1.36384	0.5039	0.9565	1.89819	1.1178	1.0193	0.91188
QV0-CS0010-399-F10	0.81	0.6317	0.779877	0.7454	1.4135	1.8963	0.2155	1.006	4.66821
RC2-UT0077-011-D02	5.4067	5.7102	1.05613	0.8001	1.5156	1.89426	1.6068	5.3785	3.34734
QV1-HT0311-050-C11	0.4918	0.7276	1.47946	0.7488	1.4174	1.8929	0.5905	1.4942	2.5304
PM3-MT0200-018-C09	1.1456	1.2609	1.10065	1.1237	2.1137	1.88102	1.0066	1.2473	1.23912
RC2-BN0126-011-B07	4.0259	3.1875	0.791748	0.6191	1.1644	1.88079	0.5465	1.1127	2.03605
CM1-TN0137-383-F05	0.672	0.5893	0.876935	0.5021	0.9436	1.87931	1	0.6792	0.6792
MR4-NT0141-114-G03	0.7263	0.68	0.936252	0.9116	1.7131	1.87922	0.5269	1.7814	3.38091
PM0-UM0018-003-F10	0.872	0.6165	0.706995	0.8638	1.6211	1.87671	2.9931	1.5687	0.524105
QV4-FT0004-300-G01	0.4313	0.4479	1.03849	0.2919	0.5477	1.87633	0.9565	0.5976	0.624778
MR1-RT0030-002-D11	1.1196	1.0343	0.923812	0.4271	0.8009	1.8752	0.2512	0.8103	3.22572
QV4-BN0090-178-D02	0.7872	0.8007	1.01715	0.9369	1.7552	1.87341	0.8006	0.9673	1.20822
PM3-HT0344-004-D12	0.9256	1.1136	1.20311	1.0179	1.9052	1.8717	0.7887	1.5231	1.93115
MR1-NT0179-001-H11	1.1173	1.1625	1.04045	0.743	1.389	1.86945	0.8674	1.0278	1.18492
MR0-HT0209-109-E05	1.3188	1.6042	1.21641	1.2692	2.362	1.86101	0.5052	2.2112	4.37688
CM0-BN0105-295-C02	0.7063	0.8698	1.23149	0.3207	0.5967	1.86062	0.4601	0.4974	1.08107
CM1-NT0087-259-H08	2.4509	2.3172	0.945449	0.9488	1.7623	1.8574	1.7207	1.4384	0.835939
CM1-UT0038-416-G07	1.1542	0.6495	0.562727	0.8298	1.5374	1.85274	1.5262	1.4748	0.966322
QV0-HT0494-137-G10	0.9337	0.6922	0.741352	0.2564	0.4749	1.85218	0.3305	0.6945	2.10136
CM0-HT0548-233-F09	0.8533	0.8149	0.954998	0.7856	1.4537	1.85043	1.0111	1.6361	1.61814
RC4-GN0087-011-F10	0.3928	0.7959	2.02622	1.7088	3.1613	1.85001	1.667	2.5289	1.51704
CM1-LT0042-140-F09	1.3159	4.3927	3.33817	0.6046	1.1182	1.84949	1.1099	1.5301	1.37859
MR3-ST0218-011-E01	0.63	0.3286	0.521587	0.2448	0.4521	1.84681	0.4682	0.3998	0.853909
PM3-LT0031-001-A07	0.8721	0.9325	1.06926	0.6337	1.17	1.8463	1.0852	0.9093	0.83791
MR1-RT0079-005-F11	0.9276	0.8603	0.927447	0.7738	1.4277	1.84505	0.9595	0.8452	0.880875
CM0-CN0165-809-F09	1.0229	1.1278	1.10255	0.725	1.3345	1.84069	0.9676	1.4634	1.5124
RC3-BT0046-002-D10	0.8254	0.9657	1.16998	0.4879	0.8977	1.83993	1.0247	0.7384	0.720601
RC0-CT0299-031-A04	1.2076	1.2011	0.994617	0.4799	0.8826	1.83913	0.7948	0.7177	0.902994
CM1-HT0877-404-A09	1.1291	1.1389	1.00868	1.0301	1.8923	1.83701	1.0602	1.193	1.12526
PM2-TN0027-018-G07	0.8001	1.0084	1.26034	0.9415	1.7295	1.83696	0.4124	1.36	3.29777
MR0-UT0047-302-A11	1.152	0.9606	0.833854	0.9139	1.677	1.83499	1.1922	1.3344	1.11928
CM0-HT0181-075-F11	0.3817	0.6127	1.60519	0.3872	0.7086	1.83006	1.2023	0.4513	0.375364
QV2-CI0105-593-A11	0.0291	0.032	1.09966	0.2259	0.412	1.82382	0.2053	0.3318	1.61617
RC2-BN0405-011-E10	0.4081	0.8413	2.0615	2.1788	3.9711	1.82261	1.8408	3.3249	1.80623
RC0-NN1015-021-F05	1.3052	1.9001	1.45579	0.3909	0.7093	1.81453	0.4771	0.7067	1.48124
RC4-OT0071-014-C10	1.1664	0.9027	0.77392	1.0303	1.868	1.81306	2.2183	1.4929	0.672993
CM0-BT0282-088-E01	1.2313	1.2389	1.00617	0.4628	0.8381	1.81093	0.7185	0.7078	0.985108
QV0-GN0212-484-D08	0.8562	0.8283	0.967414	1.1416	2.0647	1.8086	3.2156	5.8505	1.81941
MR4-NT0141-213-E05	2.6659	6.0909	2.28474	0.3197	0.576	1.80169	0.1748	0.5921	3.3873
QV2-HT0540-357-E07	1.2832	2.3185	1.80681	0.7883	1.4202	1.8016	0.9748	1.3802	1.41588
MR1-HT1064-012-B02	0.1762	0.7246	4.11237	0.3055	0.5492	1.79771	0.1806	0.6226	3.4474
MR1-HT1064-018-C05	2.8373	3.358	1.18352	1.2157	2.184	1.7965	1.6475	1.5375	0.933232
QV4-CI0151-601-B05	1.2943	1.0506	0.811713	0.9215	1.6547	1.79566	1.7311	1.1273	0.651204
PM0-HT0911-003-B04	1.2316	1.7653	1.43334	0.5127	0.9191	1.79267	0.6838	0.6764	0.989178
QV1-ET0183-557-C04	0.4967	0.4915	0.989531	0.4015	0.7195	1.79203	0.8341	0.513	0.615034
MR3-ST0203-112-H11	1.0514	1.1723	1.11499	0.9208	1.6481	1.78986	0.9837	1.2106	1.23066
QV2-NT0048-349-G10	0.8351	0.7633	0.914022	4.9428	8.8365	1.78775	5.9756	9.9242	1.66079
CM0-UT0003-553-F02	0.9097	0.7749	0.851819	0.7796	1.3931	1.78694	0.5369	0.9841	1.83293
QV2-OT0034-246-G11	0.5459	0.7158	1.31123	1.5283	2.7304	1.78656	0.9888	3.1931	3.22927
MR1-HN0069-013-B04	0.7453	0.634	0.850664	0.6512	1.1634	1.78655	1.436	0.9012	0.627577
MR3-UT0050-007-G04	2.3583	1.4401	0.610652	1.297	2.3161	1.78574	1.5793	2.4952	1.57994
CM1-GN0160-502-A06	1.3905	1.518	1.09169	0.6563	1.1711	1.7844	0.868	1.2083	1.39205
MR2-NN1111-007-D04	0.5134	0.5569	1.08473	1.2789	2.2796	1.78247	3.7996	4.1437	1.09056
MR1-RT0041-007-A04	1.0236	1.3126	1.28234	0.7805	1.3908	1.78193	1.0438	1.1466	1.09849
QV1-MT0132-499-A07	0.8129	0.8732	1.07418	0.657	1.1702	1.78113	1.8286	1.0187	0.557093
PM3-BT0584-001-E02	1.7575	1.5347	0.873229	0.836	1.4861	1.77763	2.3108	1.3116	0.567596
RC0-PT0026-011-C02	0.5076	0.5586	1.10047	0.5061	0.8988	1.77593	0.7542	0.8527	1.1306
MR2-HN0061-004-F12	0.5295	0.8407	1.58772	0.8626	1.5317	1.77568	1.903	1.2839	0.674672
MR3-HN0063-005-H04	0.9509	1.0293	1.08245	1.0367	1.8337	1.76879	1.1681	2.0059	1.71723
RC4-ST0279-012-C10	0.205	0.5214	2.54341	0.0275	0.0486	1.76727	0.0369	0.0644	1.74526
CM1-FT0051-281-A03	0.2322	0.2383	1.02627	0.782	1.3803	1.76509	0.9207	2.9864	3.24362
MR3-GN0185-012-B11	0.4584	0.5283	1.15249	0.655	1.1541	1.76198	1.0933	0.8894	0.8135
MR3-HT0713-004-B10	1.4661	1.7149	1.1697	2.2925	4.0368	1.76087	7.2778	4.4796	0.615516
MR2-GN0123-003-D11	0.7873	0.9876	1.25441	0.4854	0.8546	1.76061	0.5232	0.9144	1.74771
QV0-CT0224-057-F10	0.7278	0.4898	0.672987	0.8393	1.4765	1.7592	0.482	1.3212	2.74108
QV2-BT0635-199-E06	0.4049	0.6722	1.66016	0.584	1.0253	1.75565	1.1534	0.6291	0.545431
MR2-EN0094-005-F08	0.3693	0.4939	1.3374	2.3474	4.1115	1.75151	4.4767	3.6099	0.806375
MR3-ST0218-012-D06	1.4412	1.2032	0.83486	0.6007	1.0518	1.75096	1.8736	0.6688	0.35696
RC4-HT0742-011-B01	0.4016	0.5362	1.33516	1.2178	2.1309	1.74979	1.7564	1.1973	0.681678
RC1-TN0151-011-E06	0.6646	0.8781	1.32125	1.1475	2.0057	1.74789	1.1569	1.6653	1.43945
QV0-HT0367-079-D03	1.2606	1.1282	0.894971	0.8526	1.4891	1.74654	1.1755	1.8477	1.57184
RC0-TN0080-024-B08	1.5513	1.8244	1.17605	0.7478	1.3043	1.74418	0.4204	1.1165	2.6558
RC3-BT0661-022-F11	1.2962	1.0023	0.77326	0.8193	1.4289	1.74405	1.031	1.0284	0.997478
CM1-CN0060-618-G04	0.3995	0.4549	1.13867	0.6572	1.1455	1.743	1.1802	0.6406	0.542789
QV0-HT0368-099-G07	1.5978	1.4921	0.933847	0.6792	1.1832	1.74205	0.8534	1.4784	1.73236
RC0-ST0280-011-D02	1.0128	1.0523	1.039	0.7848	1.3669	1.74172	0.8261	1.0718	1.29742
QV0-BT0849-418-D05	0.6151	0.6419	1.04357	0.5731	0.998	1.74141	0.5637	1.0597	1.8799
MR4-UT0053-206-C04	2.0902	2.3823	1.13975	5.3716	9.352	1.74101	2.5357	9.7977	3.8639
QV4-MT0067-268-E02	0.7201	1.4347	1.99236	0.7322	1.2744	1.74051	1.2851	1.2794	0.995565
RC5-HT0259-031-B01	0.8978	0.8758	0.975496	0.5815	1.0114	1.73929	1.3569	1.0676	0.786793
CM3-OT0046-151-A11	0.485	0.5028	1.0367	0.4087	0.7103	1.73795	0.7636	0.56	0.733368
CM0-CI0136-655-G08	1.0349	1.2032	1.16262	1.0157	1.7622	1.73496	0.9719	1.1421	1.17512
IL0-HT0205-138-E03	1.2182	1.162	0.953866	1.0095	1.7497	1.73323	3.2479	1.923	0.592075
RC2-NT0109-011-G01	0.8663	0.6373	0.735657	0.9283	1.6072	1.73134	2.5753	1.5659	0.608046
MR3-HT0487-104-F12	0.2133	0.3324	1.55837	0.5497	0.9516	1.73113	1.0089	0.616	0.610566
QV4-NN1148-431-A12	0.0518	0.0822	1.58687	0.0661	0.1143	1.7292	1.1349	0.6199	0.546216
QV3-CT0195-005-D10	0.9181	1.0283	1.12003	1.0257	1.7735	1.72906	0.8276	1.2356	1.49299
PM3-HT0344-004-H08	1.3212	1.1792	0.892522	1.1905	2.058	1.72869	1.9545	1.3702	0.701049
QV3-OT0063-229-C06	0.94	1.0864	1.15574	0.4588	0.7921	1.72646	0.4089	0.8276	2.02397
QV2-NN1195-465-G03	0.3513	0.4315	1.22829	0.303	0.5229	1.72574	0.4945	0.3965	0.80182
QV1-ET0183-554-F09	0.5425	0.6737	1.24184	0.5975	1.0311	1.72569	0.6771	0.8294	1.22493
MR1-RT0038-003-D10	0.6695	0.7804	1.16565	0.3536	0.6101	1.7254	0.5336	0.9212	1.72639
QV0-FN0181-304-A01	2.0123	3.7217	1.84948	1.1857	2.0456	1.72523	0.7022	1.9107	2.72102
MR2-CI0128-007-C05	0.8589	0.9831	1.1446	0.9242	1.5943	1.72506	1.3671	1.056	0.772438
MR4-ST0240-027-C01	0.8325	0.9441	1.13405	0.6574	1.1331	1.72361	0.2457	0.8544	3.47741
QV2-HT0577-088-E01	0.8274	1.0521	1.27157	0.3778	0.6496	1.71943	0.2773	0.8007	2.88749
RC0-NT0124-021-D10	1.7971	2.5571	1.4229	0.7749	1.3321	1.71906	0.8164	1.2101	1.48224
MR1-FN0210-002-D04	0.8503	0.7835	0.921439	0.1332	0.2288	1.71772	0.4408	0.4549	1.03199
CM0-BT0794-412-F11	1.0106	1.2952	1.28161	1.1796	2.0245	1.71626	0.6684	1.1226	1.67953
CM3-HT0769-197-H04	0.0291	0.0417	1.43299	0.0615	0.1055	1.71545	0.0865	0.1093	1.26358
MR2-NT0138-001-C10	1.1558	1.1385	0.985032	0.9355	1.6044	1.71502	1.1074	1.328	1.19921
QV1-DT0070-339-E08	0.6666	0.9644	1.44674	0.4572	0.7836	1.71391	0.9738	0.6503	0.667796
QV1-DT0069-057-B09	1.7417	1.3775	0.790894	1.0599	1.8163	1.71365	1.1769	1.2925	1.09822
QV1-FT0203-468-D04	0.7578	1.0526	1.38902	0.7528	1.29	1.7136	0.6162	1.0457	1.69701
QV4-BN0090-138-D04	0.4462	0.481	1.07799	0.4279	0.7331	1.71325	0.4043	1.051	2.59955
QV3-BN0045-156-B04	1.5556	1.2972	0.83389	1.3912	2.3764	1.70817	1.2241	1.5275	1.24786
CM2-HT0329-052-H11	1.1934	1.6441	1.37766	0.6535	1.1161	1.70788	0.7546	1.0661	1.4128
PM2-CN0033-002-H12	1.0234	0.7544	0.737151	0.6755	1.1524	1.706	0.5195	1.3928	2.68104
CM1-HT0760-252-D12	0.2917	0.3246	1.11279	1.8508	3.153	1.70359	1.808	2.7438	1.51759
MR0-HT0208-204-E08	0.9942	1.0217	1.02766	0.5623	0.9578	1.70336	1.0515	0.8164	0.776415
PM0-AN0087-004-C10	0.3189	0.3986	1.24992	0.318	0.5395	1.69654	0.5722	0.47	0.821391
RC3-CI0042-021-C09	0.1184	0.2518	2.12669	0.1122	0.19	1.6934	0.1935	0.2395	1.23773
RC0-BN0050-013-D04	0.4369	0.3708	0.848707	0.2779	0.4705	1.69306	0.3435	0.3193	0.929549
CM1-BT0738-205-G06	0.8013	0.7112	0.887558	0.5573	0.9435	1.69298	0.419	0.625	1.49165
QV3-OT0064-230-D10	0.6696	0.6449	0.963112	4.213	7.1131	1.68837	2.7161	8.119	2.98921
CM1-NN0033-194-H04	0.739	0.8582	1.1613	0.5299	0.8934	1.68598	1.225	0.8302	0.677714
RC2-CS0017-014-E02	1.1228	1.1419	1.01701	0.8017	1.35	1.68392	0.713	0.9739	1.36592
MR2-SN0008-005-D11	0.7107	1.2877	1.81188	0.2187	0.3682	1.68358	0.2171	0.4932	2.27176
QV3-OT0065-264-E12	0.8322	1.5887	1.90904	0.6114	1.0284	1.68204	1.627	2.089	1.28396
QV3-OT0064-230-G01	1.1733	1.1646	0.992585	0.7459	1.2537	1.68079	0.6203	1.2388	1.9971
CM0-CS0041-643-C07	1.5035	1.2636	0.840439	1.2987	2.1806	1.67906	1.3526	1.8343	1.35613
CM1-ST0277-059-G03	5.7683	4.8571	0.842033	4.1636	6.9836	1.6773	8.5362	4.1206	0.482721
RC1-BN0005-017-F12	0.5773	0.5331	0.923437	0.298	0.4998	1.67718	0.3591	0.4287	1.19382
MR1-CI0181-001-A09	1.7654	1.6809	0.952135	0.7581	1.2694	1.67445	0.5919	1.3189	2.22825
CM0-NT0133-614-A09	0.5772	0.7699	1.33385	0.7095	1.1879	1.67428	0.894	0.9297	1.03993
MR1-RT0038-001-E09	0.8047	0.705	0.876103	0.4173	0.6979	1.67242	0.9205	0.8028	0.872135
RC0-BN0050-013-B01	2.0005	1.868	0.933767	4.7886	8.0002	1.67068	2.8261	6.4447	2.28042
QV3-GN0108-361-F09	0.1715	0.1877	1.09446	1.4322	2.3916	1.66988	1.6264	1.9681	1.2101
RC0-BN0121-031-E06	0.7823	0.8326	1.0643	0.4157	0.6939	1.66923	0.4886	0.6199	1.26873
CM0-CI0096-647-D09	0.5336	0.7723	1.44734	0.588	0.9815	1.66922	0.5342	0.9356	1.7514
QV1-BT0630-128-B10	0.7747	0.9639	1.24422	1.2288	2.0499	1.66821	1.0295	1.8202	1.76804
QV3-HT0514-119-G04	1.0934	0.9951	0.910097	1.1272	1.8771	1.66528	2.4116	0.9727	0.403342
MR1-HN0069-006-C02	1.1211	2.2085	1.96994	0.4629	0.7683	1.65975	0.3368	0.7885	2.34115
MR2-HT1160-004-A10	2.1013	2.1381	1.01751	0.6434	1.0675	1.65915	0.9853	1.3388	1.35877
MR2-EN0093-007-E12	1.3782	1.2963	0.940575	0.2573	0.4268	1.65876	0.0849	0.1203	1.41696
QV3-KT0018-490-B05	0.9327	1.0954	1.17444	1.3364	2.2157	1.65796	2.012	1.9117	0.950149
QV3-FT0210-460-F04	0.0961	0.185	1.92508	0.8165	1.3536	1.65781	0.6445	1.3737	2.13142
MR2-HT1161-007-F05	0.9775	1.2662	1.29535	1.0414	1.7261	1.65748	1.0851	1.3846	1.27601
QV3-NT0023-224-B10	0.445	0.6081	1.36652	0.5068	0.8393	1.65608	0.8824	0.5222	0.591795
MR4-TN0114-103-F05	1.0873	1.3028	1.1982	0.8279	1.3702	1.65503	0.8372	1.0208	1.2193
MR4-HT1051-002-F04	1.6606	2.1749	1.30971	3.3027	5.4605	1.65334	1.8319	2.4684	1.34745
QV0-HT0366-110-H12	1.0565	1.6467	1.55864	0.7426	1.2276	1.65311	1.4847	0.7885	0.531084
PM0-CT0263-006-C01	1.2821	1.1422	0.890882	0.6494	1.0735	1.65306	0.6029	1.4004	2.32277
RC2-BT0506-013-C04	3.268	3.9446	1.20704	0.7107	1.1748	1.65302	0.2665	1.1917	4.47167
QV3-BN0047-258-C07	1.8326	1.4411	0.786369	0.4156	0.6868	1.65255	0.6141	0.7434	1.21055
RC0-BN0280-026-D04	0.5735	0.2653	0.462598	0.1918	0.3166	1.65068	0.1819	0.3789	2.08301
MR4-TN0114-203-H07	0.3849	0.2344	0.608989	0.2213	0.3651	1.6498	0.297	0.5104	1.71852
CM0-CT0046-025-A07	0.9113	0.9839	1.07967	0.8165	1.347	1.64972	0.4468	1.3469	3.01455
MR4-NN0204-001-E12	1.1354	1.0573	0.931214	0.7952	1.3096	1.64688	0.9999	1.2274	1.22752
MR1-RT0028-003-C06	0.9797	1.0228	1.04399	0.9073	1.4914	1.64378	0.9611	1.1514	1.198
PM0-LT0030-001-F04	2.6266	2.8334	1.07873	2.4884	4.0903	1.64375	7.2022	3.5595	0.494224
RC0-HT0972-032-C09	0.8275	0.8732	1.05523	0.5852	0.9611	1.64234	0.9554	0.9273	0.970588
PM0-GN0197-001-E03	1.4547	1.5967	1.09761	1.2468	2.0473	1.64204	0.9441	1.901	2.01356
QV3-OT0063-229-B04	0.5469	1.0664	1.9499	0.5281	0.865	1.63795	1.233	1.0733	0.870479
CM1-DT0049-136-C09	0.6084	0.5618	0.923406	1.0604	1.7363	1.6374	1.1621	0.9833	0.846141
MR4-MT0255-207-E01	1.3887	1.268	0.913084	1.208	1.975	1.63493	1.0774	1.096	1.01726
MR2-NN1112-002-D09	0.8972	0.963	1.07334	1.3402	2.1883	1.63282	1.0062	2.2267	2.21298
RC2-FN0164-014-E10	1.0132	0.9956	0.982629	0.8991	1.4677	1.63241	1.0972	1.3868	1.26394
RC4-HT1088-012-A12	1.6608	1.6	0.963391	1.1724	1.9094	1.62863	0.5045	1.8017	3.57126
CM0-FN0042-382-F04	0.4998	0.6612	1.32293	0.6238	1.0147	1.62664	0.7728	0.7861	1.01721
PM3-CI0158-002-F09	1.0464	1.448	1.38379	0.7543	1.2263	1.62575	0.3224	0.7976	2.47395
MR1-CT0735-004-D06	0.9806	1.3204	1.34652	0.9656	1.5697	1.62562	0.9511	1.1876	1.24866
QV2-BT0634-331-B12	0.6185	0.6866	1.11011	0.3102	0.504	1.62476	0.6397	0.6309	0.986244
QV2-NN0054-321-G08	1.4446	1.0797	0.747404	0.901	1.4637	1.62453	1.2849	1.0956	0.852673
RC2-BN0332-011-D03	0.9595	0.9429	0.982699	0.8187	1.3298	1.62428	1.1801	1.2049	1.02102
RC0-ST0299-011-A06	0.4403	0.5055	1.14808	0.1083	0.1759	1.62419	0.2156	0.4403	2.04221
RC4-BT0312-013-G12	4.0342	3.7446	0.928214	0.7432	1.2065	1.62339	0.955	0.9044	0.947016
RC2-CT0201-012-D05	1.7396	1.3505	0.776328	1.1208	1.8184	1.62241	1.315	1.4812	1.12639
PM0-CT0263-003-E08	5.7043	4.659	0.816752	0.9771	1.5835	1.62061	1.4752	1.5176	1.02874
QV3-BT0815-350-D03	0.974	0.9281	0.952875	0.5969	0.9672	1.62037	0.6138	0.8492	1.38351
CM1-NT0242-679-G10	0.7828	1.0707	1.36778	0.6725	1.0895	1.62007	0.7844	1.2567	1.60212
QV2-NN0045-516-B04	1.2769	1.0017	0.784478	0.54	0.8737	1.61796	1.9046	0.6653	0.349312
QV0-ET0149-464-G09	0.2371	0.3831	1.61577	0.3868	0.6258	1.61789	0.6212	0.5248	0.844816
PM3-NN1082-006-H11	1.2747	2.09	1.6396	0.945	1.5273	1.61619	0.6932	2.3669	3.41445
QV2-ST0298-063-H03	0.1207	0.1591	1.31814	0.4316	0.6975	1.61608	0.3578	0.8041	2.24734
MR3-ST0191-011-C06	2.0066	1.7992	0.896641	2.2335	3.6092	1.61594	1.3672	2.1718	1.5885
RC2-BN0126-011-F10	1.5883	1.4986	0.943525	0.5325	0.8604	1.61577	0.4891	0.5445	1.11327
MR2-NT0135-004-C08	0.448	0.5846	1.30491	0.5444	0.879	1.61462	0.4365	0.6328	1.44971
MR3-CN0147-013-B08	1.28	1.449	1.13203	1.0923	1.7593	1.61064	3.7175	1.1185	0.300874
PM0-OT0216-004-G03	2.6508	3.8889	1.46707	0.5267	0.8467	1.60756	0.5634	1.0094	1.79162
RC3-HN0004-011-C03	0.7713	0.7734	1.00272	0.7546	1.212	1.60615	1.5845	1.7514	1.10533
QV0-CT0225-086-A08	2.2216	2.4705	1.11204	0.2495	0.4005	1.60521	0.4956	0.687	1.3862
QV3-HT1013-477-B03	1.3574	1.2837	0.945705	0.6593	1.0568	1.60291	0.365	0.6358	1.74192
RC1-BT0314-014-F10	0.704	0.773	1.09801	0.7233	1.1584	1.60155	0.742	0.6531	0.880189
MR4-MT0255-203-C04	0.2936	0.4897	1.66792	0.2522	0.4037	1.60071	0.1492	0.3984	2.67024
MR1-RT0043-002-F09	0.632	0.7925	1.25396	1.056	1.6903	1.60066	1.7592	1.3779	0.783254
RC0-HT0771-031-D04	0.3654	0.4235	1.159	0.3304	0.5286	1.59988	0.356	0.4978	1.39831
RC0-BN0050-011-E07	1.1276	1.2939	1.14748	0.8768	1.4025	1.59957	0.6542	1.8703	2.85891
MR3-OT0007-206-A12	0.9232	0.5076	0.549827	0.9805	1.5676	1.59878	2.3841	0.952	0.399312
RC4-CT0691-011-D03	2.1948	2.0213	0.92095	0.7086	1.1325	1.59822	1.1249	1.138	1.01165
PM3-GN0516-003-E08	1.0344	1.1559	1.11746	0.9433	1.5074	1.59801	0.9685	0.9005	0.929788
CM1-HT0878-458-A07	0.882	0.8894	1.00839	0.7153	1.1413	1.59555	1.0694	1.1035	1.03189
MR1-NN0144-003-A05	2.3487	2.197	0.935411	0.5416	0.8639	1.59509	0.6051	0.9048	1.49529
RC2-TN0082-013-D07	1.372	0.8584	0.625656	0.5258	0.8384	1.59452	1.3674	0.6594	0.482229
MR3-NN0216-003-A12	0.5506	0.5155	0.936251	1.0857	1.7273	1.59096	5.1952	0.979	0.188443
QV2-HT0464-059-E07	1.0039	1.091	1.08676	0.7128	1.134	1.59091	0.8554	0.7827	0.915011
CM2-HT0176-017-A04	0.611	0.6333	1.0365	0.6441	1.0241	1.58997	1.6745	0.714	0.426396
PM2-BT0828-003-H07	0.8325	0.9246	1.11063	0.8708	1.3844	1.5898	0.9704	1.242	1.27988
CM0-NN1002-290-F10	0.8645	0.9226	1.06721	0.9325	1.4817	1.58895	2.1082	1.2795	0.606916
QV3-HT0513-125-F06	0.5078	1.2553	2.47204	2.7989	4.4469	1.5888	7.4907	4.46	0.595405
RC4-ET0044-011-A09	0.8588	0.7264	0.845831	0.2837	0.4505	1.58795	0.2598	0.4573	1.7602
MR2-CI0186-012-G09	0.3909	0.4648	1.18905	0.4951	0.7854	1.58635	0.7976	0.6844	0.858074
PM0-GN0428-001-C04	1.3182	1.2335	0.935746	0.3031	0.4797	1.58265	0.552	0.3639	0.659239
MR1-CT0748-001-B04	0.7985	0.7366	0.92248	0.4592	0.7258	1.58057	0.6611	0.7109	1.07533
QV3-BT0815-350-D01	1.5327	1.3137	0.857115	0.4853	0.7664	1.57923	0.436	0.5807	1.33188
RC2-HT0977-012-H12	0.9498	0.9662	1.01727	0.8886	1.4024	1.57821	1.1478	1.1135	0.970117
MR0-BT0551-103-B03	0.522	0.7247	1.38831	0.5905	0.9316	1.57765	1.1065	0.6422	0.580389
RC2-CT0201-021-F10	0.8138	0.9403	1.15544	0.4358	0.6863	1.5748	0.5425	0.7398	1.36369
CM3-OT0040-095-E06	0.1666	0.1632	0.979592	0.2963	0.4666	1.57476	0.5975	0.4123	0.690042
RC0-HT0934-031-E09	0.897	1.022	1.13935	0.9577	1.5076	1.57419	1.0749	1.0839	1.00837
QV0-NN1071-207-F10	1.0408	1.2365	1.18803	0.758	1.1915	1.5719	0.7375	2.4545	3.32814
CM1-FT0052-267-D02	1.6073	1.3042	0.811423	1.2283	1.9306	1.57177	1.0254	2.0026	1.95299
RC2-FN0089-012-C09	3.366	2.3846	0.708437	2.0296	3.1891	1.57129	1.4736	3.7048	2.51412
CM0-HT0182-066-B08	0.5985	0.5512	0.920969	0.6133	0.9636	1.57117	1.3119	0.5895	0.449348
CM0-CS0040-602-B03	0.7207	0.9465	1.31331	0.9162	1.4371	1.56854	0.4388	0.9649	2.19895
MR4-HN0054-002-E08	1.9781	1.7247	0.871897	1.3115	2.0567	1.5682	1.7132	1.6111	0.940404
CM0-CT0549-565-F11	0.7099	0.5825	0.820538	0.4587	0.7192	1.56791	1.0978	0.6565	0.598014
MR3-KT0050-003-D07	0.7529	0.8642	1.14783	1.3821	2.1669	1.56783	1.6488	3.9266	2.38149
QV2-NT0048-360-C08	0.9083	1.06	1.16702	0.8039	1.2603	1.56773	1.8175	1.5407	0.847703
MR2-NT0136-008-G02	0.9292	1.0061	1.08276	0.8139	1.2758	1.56751	1.6146	0.9014	0.558281
QV2-NN1194-452-F02	1.0712	0.9914	0.925504	1.5212	2.3811	1.56528	1.5469	2.2132	1.43073
RC0-FN0081-021-D11	1.3534	1.212	0.895522	1.0197	1.5947	1.56389	1.5028	1.3274	0.883285
MR2-NT0139-002-H07	0.9915	0.8269	0.833989	0.9827	1.536	1.56304	0.9247	1.383	1.49562
QV0-BN0148-258-G02	1.0314	1.0124	0.981578	1.0374	1.6207	1.56227	1.0109	1.3858	1.37086
QV0-BN0041-180-F09	2.7576	2.133	0.773499	0.1445	0.2254	1.55986	0.2501	0.1872	0.748501
QV2-PT0012-038-B09	0.6692	0.6753	1.00912	0.7551	1.1766	1.5582	0.8985	0.8871	0.987312
MR0-BN0115-012-A04	1.2088	1.0994	0.909497	1.6229	2.5283	1.55789	1.1068	2.5821	2.33294
MR1-RT0039-001-F02	0.4366	0.4204	0.962895	1.14	1.7756	1.55754	1.1058	2.3435	2.11928
RC3-CI0043-013-E12	1.003	0.8027	0.800299	0.8322	1.295	1.55612	0.9902	1.0013	1.01121
CM1-UT0038-362-C02	1.2381	1.6115	1.30159	1.2328	1.9172	1.55516	1.1022	1.1709	1.06233
RC2-BT0841-011-G08	0.6461	0.614	0.950317	0.6519	1.0129	1.55377	1.0992	0.7093	0.645287
MR1-NN0144-001-D04	0.8174	0.9231	1.12931	0.6623	1.0276	1.55156	0.6308	0.9514	1.50824
MR2-HN0036-004-E10	0.7277	1.0141	1.39357	0.4937	0.7656	1.55074	0.7491	0.6052	0.807903
RC0-BN0129-021-D02	1.7481	1.3937	0.797266	1.0514	1.6304	1.55069	3.3328	3.3701	1.01119
RC3-GN0271-011-C07	1.3322	1.7534	1.31617	0.9802	1.5198	1.5505	1.043	1.2231	1.17267
PM0-BT0340-003-C03	0.9428	1.2305	1.30515	0.4451	0.6901	1.55044	0.6898	0.6638	0.962308
CM0-CT0406-473-G12	0.8705	0.9241	1.06157	0.6809	1.0553	1.54986	1.0098	0.9372	0.928105
CM0-UT0005-535-F02	1.4925	0.8246	0.552496	0.5886	0.9117	1.54893	1.5908	1.0598	0.666206
CM0-ET0124-681-C08	1.3565	1.6061	1.184	0.8061	1.2482	1.54844	1.7621	1.6416	0.931616
QV3-OT0063-135-E06	0.8626	0.6973	0.80837	0.8359	1.2937	1.54767	1.1928	1.6583	1.39026
RC3-BT0319-015-E07	0.4074	0.3972	0.974963	0.2604	0.4025	1.5457	0.209	0.3246	1.55311
CM1-BT0601-146-E09	0.9623	1.0843	1.12678	1.0622	1.6415	1.54538	0.8021	0.9608	1.19786
QV3-BN0046-256-H04	1.0572	0.7056	0.667423	1.2505	1.9298	1.54322	1.6251	1.2345	0.759646
MR0-HT0241-011-F12	0.5568	0.7982	1.43355	0.6869	1.06	1.54316	1.2946	0.9957	0.769118
QV1-MT0132-498-G03	1.1757	1.056	0.898188	0.739	1.1402	1.5429	2.7128	1.7199	0.633994
MR1-RT0079-012-C10	0.6009	0.6531	1.08687	0.3875	0.5977	1.54245	0.4095	0.5337	1.3033
CM0-NN0136-452-A04	1.0464	0.9563	0.913895	0.8561	1.32	1.54188	1.1242	1.154	1.02651
MR0-BT0249-201-F12	0.5176	0.6148	1.18779	0.5992	0.9232	1.54072	0.4834	0.5157	1.06682
MR1-GN0171-004-B02	0.7347	0.7973	1.0852	0.7251	1.1171	1.54062	2.1747	1.0555	0.485354
PM2-UM0053-013-G02	1.3734	1.365	0.993884	1.4151	2.1798	1.54039	1.7839	1.4529	0.814451
QV4-BN0091-139-F02	0.2538	0.5079	2.00118	0.4622	0.7112	1.53873	0.7256	0.459	0.63258
MR0-HT0559-025-B10	1.6271	2.0241	1.24399	1.5796	2.4298	1.53824	2.2815	2.1762	0.953846
MR1-AN0036-003-C11	0.9265	1.3791	1.48851	0.9604	1.4773	1.53821	0.675	1.3929	2.06356
CM0-MT0033-428-A12	1.0003	0.9129	0.912626	1.5492	2.3826	1.53796	1.1982	1.6525	1.37915
MR0-BN0070-025-D12	0.7874	0.7413	0.941453	1.0947	1.6824	1.53686	2.4048	1.717	0.713989
QV2-OT0034-289-C07	1.667	2.0002	1.19988	0.0819	0.1258	1.53602	0.0873	0.1803	2.06529
CM3-BT0696-122-A08	2.1827	1.9742	0.904476	2.4375	3.7428	1.53551	1.1507	2.1146	1.83766
QV2-NN0045-571-E03	0.6738	0.6532	0.969427	0.9417	1.4458	1.53531	1.3997	1.317	0.940916
RC3-CI0043-021-B05	3.703	3.9475	1.06603	0.4029	0.6184	1.53487	0.4996	0.5689	1.13871
MR3-KT0051-003-E03	0.4754	0.6641	1.39693	0.4304	0.6605	1.53462	0.7539	0.4811	0.638148
RC0-ET0185-021-F08	0.9928	1.4152	1.42546	1.0432	1.6001	1.53384	0.9935	1.3421	1.35088
QV4-HT0538-128-F10	0.279	0.4318	1.54767	0.4662	0.7147	1.53303	1.0041	0.9254	0.921621
CM0-FT0044-421-C04	1.1722	1.2271	1.04684	0.9502	1.456	1.53231	1.5918	1.4197	0.891883
QV2-HT0577-088-C01	0.5584	0.8961	1.60476	0.3333	0.5105	1.53165	0.4572	0.5612	1.22747
RC5-BT0503-011-E03	1.0791	1.404	1.30108	0.6467	0.9902	1.53116	0.5239	0.8756	1.67131
PM3-ET0272-004-C12	1.4637	1.8233	1.24568	0.6917	1.0591	1.53116	0.5621	0.9979	1.77531
QV4-CI0153-521-G01	0.4378	0.5366	1.22567	0.5372	0.8225	1.53109	0.7345	0.7179	0.9774
CM1-CT0638-683-C04	1.3023	1.1236	0.862781	1.2544	1.9205	1.53101	2.12	0.999	0.471226
CM1-MT0244-685-E05	0.4447	0.522	1.17383	0.5021	0.7685	1.53057	0.6561	0.6426	0.979424
QV1-BT0681-122-F01	0.832	0.8367	1.00565	0.7567	1.1575	1.52967	1.1668	1.2565	1.07688
CM0-ET0124-681-C11	0.8567	0.7775	0.907552	1.017	1.5545	1.52852	0.7185	0.9662	1.34475
RC3-BT0333-111-B03	0.3297	0.4411	1.33788	0.7883	1.2042	1.52759	1.4169	1.2393	0.874656
QV2-NT0146-468-F08	1.2	1.1848	0.987333	1.0812	1.6515	1.52747	0.8966	1.6566	1.84765
QV2-HT0577-218-A08	0.9987	1.5753	1.57735	1.2784	1.9499	1.52527	0.8425	1.5521	1.84226
RC4-NT0054-015-G12	0.7409	0.952	1.28492	0.9177	1.3996	1.52512	0.8186	2.0344	2.48522
PM0-HT0911-016-D09	0.6334	0.7082	1.11809	0.9072	1.3792	1.52028	2.7282	1.4946	0.547834
MR2-BN0387-001-D11	0.8883	1.1307	1.27288	0.7782	1.1813	1.51799	0.983	1.1163	1.13561
RC2-BN0074-017-F01	1.3411	1.6365	1.22027	0.5411	0.8212	1.51765	2.3601	1.6135	0.683657
MR4-LT0077-210-D05	0.7045	0.8541	1.21235	0.6954	1.0552	1.5174	0.3247	0.9051	2.7875
MR1-ET0145-003-E05	0.7768	1.041	1.34011	0.5498	0.834	1.51692	1.925	0.5204	0.270338
PM2-HT0728-002-G12	0.6354	0.7406	1.16556	0.4367	0.6623	1.5166	0.8096	0.6168	0.761858
MR4-HT1051-010-D06	0.9014	0.9457	1.04915	0.9999	1.5161	1.51625	1.3535	1.2512	0.924418
MR0-GN0176-201-C01	0.5155	1.0358	2.00931	1.7096	2.5905	1.51527	1.6535	1.8651	1.12797
PM0-ET0254-001-B08	1.2247	1.0574	0.863395	0.3936	0.5955	1.51296	0.5297	0.7516	1.41892
QV0-ST0294-173-A03	0.322	0.3862	1.19938	0.2099	0.3174	1.51215	0.2468	0.3047	1.2346
CM0-CN0004-139-H03	0.6994	0.7065	1.01015	0.6355	0.9609	1.51204	1.3364	0.5313	0.397561
MR2-HT1162-007-D04	1.0846	1.1699	1.07865	0.8335	1.2593	1.51086	1.1526	0.9322	0.80878
QV2-BT0258-014-B10	0.6089	0.7973	1.30941	1.1843	1.7889	1.51051	2.1889	1.718	0.784869
PM0-ST0033-001-B08	0.4347	0.5769	1.32712	0.6811	1.0283	1.50976	1.4442	0.7743	0.536145
QV3-HT0460-092-F05	0.8772	0.7277	0.829571	0.9757	1.473	1.50969	1.5478	1.1538	0.745445
CM0-CI0139-656-F12	0.306	0.313	1.02288	0.3937	0.594	1.50876	0.3828	0.5884	1.5371
QV4-UM0094-147-C08	0.5983	0.4822	0.80595	0.2771	0.418	1.50848	0.3904	0.5274	1.35092
RC2-HT0560-011-B02	2.0747	2.1598	1.04102	0.527	0.7944	1.5074	0.561	0.7723	1.37665
RC3-GN0272-011-F03	1.2627	1.0654	0.843748	0.8542	1.2859	1.50539	0.9208	1.1094	1.20482
MR1-SN0060-002-B11	1.1173	1.4995	1.34207	1.6645	2.5011	1.50261	1.6941	1.7509	1.03353
MR2-EN0093-001-E11	1.1188	0.9679	0.865123	1.003	1.5066	1.50209	2.9115	1.0895	0.374206
RC3-CT0412-011-A10	1.9918	2.0142	1.01125	0.834	1.2524	1.50168	0.6468	0.7346	1.13575
MR0-GN0024-004-C06	1.0105	1.0289	1.01821	0.938	1.4074	1.50043	0.9434	3.8384	4.06869
RC0-TT0006-031-H05	0.6453	0.8121	1.25848	0.8033	1.2042	1.49907	1.1869	1.1121	0.936979
MR0-HT0559-024-C10	0.7669	1.1652	1.51936	0.9407	1.4098	1.49867	1.0194	1.0062	0.987051
PM0-HT0349-002-B10	0.9534	1.0777	1.13038	0.9856	1.4769	1.49848	1.1007	1.2709	1.15463
MR2-HT1163-006-E01	0.5701	0.3956	0.693913	0.456	0.6833	1.49846	0.4081	0.5326	1.30507
RC1-GN0021-022-F10	0.398	0.5555	1.39573	0.5852	0.8769	1.49846	0.5087	0.5716	1.12365
QV2-FT0010-304-G04	1.0006	0.9424	0.941835	0.6629	0.9929	1.49781	0.7574	0.752	0.99287
MR3-ET0251-001-D07	0.6973	1.1634	1.66844	0.0768	0.1149	1.49609	0.114	0.1332	1.16842
QV1-UM0036-332-C10	0.1431	0.1528	1.06778	0.2276	0.3405	1.49605	0.2056	0.3609	1.75535
QV1-UM0036-332-B10	0.1124	0.1481	1.31762	0.2382	0.3563	1.4958	0.2289	0.3432	1.49934
PM0-BN0144-007-G04	1.2349	0.9905	0.802089	1.0071	1.5064	1.49578	0.9792	1.4724	1.50368
QV0-BN0040-160-F01	0.6477	0.7326	1.13108	0.6833	1.021	1.49422	0.7598	1.0543	1.3876
MR3-EN0090-003-E12	1.3283	1.2943	0.974403	0.777	1.1607	1.49382	1.1258	0.7262	0.645052
CM0-AN0004-517-G02	0.8979	1.258	1.40105	0.7973	1.1906	1.49329	0.6415	1.0703	1.66843
RC3-CT0413-022-C12	0.3262	0.3725	1.14194	0.3648	0.5441	1.4915	0.393	0.6409	1.63079
MR0-GN0131-103-D07	1.5151	1.9031	1.25609	0.8712	1.299	1.49105	1.8681	1.1725	0.627643
QV0-EN0058-441-E04	0.9288	1.0289	1.10777	0.6322	0.9422	1.49035	1.0158	1.0509	1.03455
PM3-GN0012-001-C08	3.9911	3.5207	0.882138	1.1657	1.7373	1.49035	2.2592	2.3061	1.02076
QV3-HT1016-480-G08	0.5234	0.6383	1.21953	0.4786	0.7131	1.48997	0.652	0.9043	1.38696
CM1-CT0605-637-D06	0.7492	0.6093	0.813267	0.5223	0.7782	1.48995	0.9044	0.759	0.83923
IL3-CT0213-041-E01	0.9159	0.8309	0.907195	1.0234	1.5237	1.48886	1.0613	1.0203	0.961368
MR2-UM0061-104-F04	1.4723	1.5718	1.06758	0.5973	0.889	1.48836	0.2782	0.9035	3.24766
MR0-HT0078-007-H04	0.951	1.2181	1.28086	0.7946	1.1815	1.48691	0.7198	2.4446	3.39622
MR4-HT1051-011-B07	1.2745	1.149	0.90153	0.9989	1.4842	1.48583	1.183	0.988	0.835165
RC2-ST0176-011-B04	1.2798	1.5058	1.17659	0.8878	1.3179	1.48446	1.9635	0.9816	0.499924
PM0-AN0032-001-C06	2.0384	1.5117	0.741611	1.1895	1.7655	1.48424	1.0248	1.5563	1.51864
CM3-GN0092-408-F12	0.6452	0.5394	0.83602	3.7073	5.5015	1.48396	5.7449	5.308	0.92395
QV3-HT0513-126-C03	1.0859	0.9685	0.891887	0.4195	0.6224	1.48367	0.7665	0.6443	0.840574
RC1-BT0606-015-H01	0.8594	0.8781	1.02176	0.7525	1.1154	1.48226	0.7535	0.9586	1.2722
PM0-HN0073-001-B06	0.6818	0.743	1.08976	0.6475	0.9593	1.48154	0.6221	0.8132	1.30719
QV4-GN0122-555-E08	0.9541	1.0021	1.05031	0.8696	1.2881	1.48126	0.9891	0.9976	1.00859
QV3-DT0045-063-B10	1.9748	1.9125	0.968453	0.8477	1.2551	1.48059	0.9119	1.4842	1.62759
QV3-BT0537-057-F11	1.2318	0.9553	0.775532	5.5645	8.2291	1.47886	5.8485	8.9852	1.53633
MR4-NT0143-007-C02	2.0929	1.651	0.788858	0.5122	0.7574	1.47872	0.5049	0.4906	0.971678
CM0-BN0075-237-B08	1.4923	1.3874	0.929706	1.2964	1.9156	1.47763	1.4395	1.8948	1.31629
PM0-ST0264-001-B07	2.1354	1.9609	0.918282	1.472	2.1714	1.47514	1.1816	1.705	1.44296
MR2-EN0091-008-G12	1.1028	1.1416	1.03518	0.3923	0.5781	1.47362	0.433	0.5872	1.35612
QV0-NN0110-240-C04	1.4094	1.132	0.803179	2.064	3.0415	1.47359	1.2105	2.0724	1.71202
MR2-BT0590-106-A12	0.7104	0.6636	0.934122	0.43	0.6336	1.47349	0.6754	0.8338	1.23453
QV4-GN0143-574-C11	0.7937	1.0585	1.33363	0.9824	1.4463	1.47221	0.8504	1.3353	1.5702
QV1-NN1104-278-E12	0.2377	0.2484	1.04501	0.237	0.3488	1.47173	0.38	0.5187	1.365
PM1-HT0350-004-A08	1.0038	0.9312	0.927675	1.0707	1.5757	1.47165	1.0137	4.0224	3.96804
PM0-BT0649-001-E03	4.4076	5.3159	1.20608	1.0216	1.5032	1.47142	1.6634	1.2867	0.773536
MR4-BT0398-205-B05	0.8227	0.8296	1.00839	2.3829	3.5021	1.46968	1.3663	2.1532	1.57594
CM1-BT0279-038-D12	0.8652	1.0538	1.21798	1.0024	1.4709	1.46738	0.6846	1.3018	1.90155
CM0-LT0045-139-D02	0.8651	1.1671	1.34909	1.3434	1.9711	1.46725	1.2472	1.2303	0.98645
QV0-BT0263-132-H07	0.988	1.51	1.52834	0.9723	1.4264	1.46704	1.0096	1.3638	1.35083
IL0-BT0168-135-G09	1.2321	1.4303	1.16086	1.2006	1.7601	1.46602	0.9372	1.7625	1.8806
QV1-UM0036-115-C04	1.0139	1.0306	1.01647	0.8721	1.2776	1.46497	1.2092	1.0806	0.893649
CM1-BT0279-038-D02	0.2855	0.406	1.42207	0.6764	0.9902	1.46393	0.3077	0.9318	3.02827
PM0-AN0032-001-D09	0.7971	0.8897	1.11617	2.2256	3.258	1.46387	1.5785	2.0657	1.30865
RC0-NT0013-021-A02	1.906	2.0071	1.05304	1.1617	1.6991	1.4626	1.2923	1.1521	0.891511
PM0-HT0425-001-D08	0.9124	0.8566	0.938843	1.3601	1.989	1.46239	2.7061	2.2337	0.825431
MR0-HT0559-029-F02	1.2249	1.1797	0.963099	0.9454	1.3825	1.46234	0.9085	1.0625	1.16951
RC4-CN0050-011-B08	1.2465	1.1519	0.924108	0.4644	0.6789	1.46189	0.9081	0.8869	0.976655
RC2-DT0002-018-H02	0.697	0.9522	1.36614	2.0084	2.9358	1.46176	1.4066	3.4641	2.46275
QV1-HT0639-193-A05	2.9194	1.9164	0.656436	1.1755	1.7179	1.46142	0.6996	1.5121	2.16138
QV1-MT0223-535-D09	0.3165	0.6599	2.08499	0.2795	0.408	1.45975	0.1959	0.4474	2.28382
CM0-HT0179-068-C07	0.9552	0.9239	0.967232	0.5912	0.8622	1.45839	0.6407	0.7998	1.24832
QV3-KT0017-489-E02	0.529	0.7366	1.39244	0.8093	1.1802	1.4583	0.8098	0.7651	0.944801
RC2-TN0125-012-G07	0.8495	0.9437	1.11089	1.3238	1.9298	1.45777	2.2859	1.0252	0.448489
RC5-HT0259-031-A07	1.7451	1.7142	0.982293	0.3228	0.4704	1.45725	0.4212	0.5355	1.27137
QV4-DT0021-070-B04	4.629	4.3725	0.944588	1.1268	1.6419	1.45714	1.1755	1.7368	1.4775
MR4-NT0142-204-H02	0.6889	0.6849	0.994194	0.3989	0.5808	1.456	1.0602	0.5106	0.481607
CM1-NN1003-184-G02	1.5832	1.3096	0.827185	1.4442	2.1021	1.45555	0.8785	1.3279	1.51155
MR3-EN0087-012-B11	0.8242	1.1535	1.39954	0.7422	1.0786	1.45325	1.627	0.8684	0.533743
QV0-AN0014-289-G02	0.8276	0.9268	1.11986	0.4702	0.6822	1.45087	0.425	0.5639	1.32682
PM3-BT0346-001-G10	0.999	1.2491	1.25035	0.6332	0.9186	1.45073	1.533	0.932	0.607958
CM1-MT0244-707-B05	0.7095	0.5341	0.752784	0.7963	1.1549	1.45033	1.2434	1.0256	0.824835
PM1-HT0628-007-B02	0.8993	1.109	1.23318	0.5014	0.727	1.44994	0.2226	0.9023	4.05346
MR3-HT1039-001-B12	1.7676	0.7917	0.447895	2.5238	3.6589	1.44976	2.7333	2.9816	1.09084
PM3-GN0412-001-C02	1.2893	0.9999	0.775537	1.2805	1.8559	1.44936	0.8805	1.0437	1.18535
MR0-BN0115-004-D07	1.8806	2.0103	1.06897	1.8055	2.6163	1.44907	2.8185	2.1232	0.753308
PM3-FN0213-001-A04	1.0949	1.2588	1.14969	0.6686	0.9683	1.44825	0.4878	0.756	1.54982
MR1-RT0025-005-F06	0.2195	0.3572	1.62733	0.4096	0.5925	1.44653	0.785	0.4833	0.615669
MR4-KT0047-001-D11	0.5223	0.7148	1.36856	0.6314	0.9131	1.44615	0.5554	0.8466	1.52431
QV1-UM0098-184-B11	1.3258	1.1581	0.87351	0.6233	0.9005	1.44473	0.7788	0.7451	0.956728
QV1-HT0311-050-F01	0.4428	0.6604	1.49142	0.428	0.6183	1.44463	0.5085	1.3149	2.58584
QV3-BT0381-073-B10	0.3578	0.4458	1.24595	0.4001	0.5777	1.44389	0.6458	0.3992	0.618148
QV1-NN0107-221-C02	0.4253	0.6	1.41077	1.1281	1.6281	1.44322	0.882	1.5629	1.772
RC0-NN0232-031-E07	3.4796	2.5529	0.733676	0.6837	0.9856	1.44157	0.9427	1.312	1.39175
MR4-TN0110-201-D01	1.2025	1.1399	0.947942	1.9014	2.7405	1.44131	1.921	4.0624	2.11473
QV0-EN0058-441-G07	0.5862	0.9045	1.54299	0.4806	0.6921	1.44007	0.3999	0.6069	1.51763
RC0-CT0299-031-B05	2.3413	1.742	0.744031	1.9521	2.811	1.43999	1.6175	3.2703	2.02182
QV0-FT0038-251-C02	0.4155	0.4803	1.15596	0.4248	0.6116	1.43974	0.4438	0.4634	1.04416
MR2-HT1163-017-G07	1.1067	1.151	1.04003	0.6384	0.919	1.43954	0.8116	0.8678	1.06925
QV3-BN0046-129-G01	0.4283	0.5454	1.27341	0.6075	0.8743	1.43918	0.9881	0.7932	0.802753
PM2-UM0053-005-H12	1.0656	0.7867	0.73827	0.6873	0.9886	1.43838	0.9656	0.8993	0.931338
MR4-UT0051-003-E05	1.3794	0.9916	0.718863	0.6375	0.9168	1.43812	2.0651	0.6849	0.331655
MR1-HT1064-015-G05	0.4133	0.4548	1.10041	3.68	5.2898	1.43745	6.5697	4.2981	0.654231
QV1-GN0319-526-A04	1.3249	1.2225	0.922711	1.6801	2.4148	1.4373	2.4064	1.9255	0.800158
CM1-CT0309-057-B02	0.7554	0.6326	0.837437	0.6498	0.9338	1.43706	0.8991	0.7261	0.807585
CM0-GN0079-546-F10	0.6043	0.9759	1.61493	0.7049	1.0122	1.43595	0.8174	0.8802	1.07683
RC2-BN0033-012-G07	0.6032	0.7863	1.30355	0.6028	0.8653	1.43547	0.6776	0.7128	1.05195
QV0-CT0386-120-A04	1.0304	0.8826	0.856561	1.8936	2.7182	1.43547	2.8741	1.8229	0.634251
CM0-ET0124-681-B06	1.346	0.9605	0.713596	0.7921	1.1364	1.43467	1.1313	0.9501	0.83983
QV4-OT0067-272-G06	0.6986	0.9614	1.37618	0.1734	0.2486	1.43368	0.371	0.4178	1.12615
CM1-TN0136-437-F11	1.6442	1.8787	1.14262	0.8028	1.1506	1.43323	0.4449	0.9392	2.11104
MR2-HT0380-106-F09	0.2381	0.454	1.90676	1.2766	1.8292	1.43287	0.8365	2.0306	2.4275
QV3-NT0022-304-F04	1.3993	1.8276	1.30608	0.7238	1.0367	1.4323	0.4644	0.9302	2.00301
CM1-NT0270-691-G02	1.157	1.1818	1.02143	1.8643	2.6701	1.43223	1.448	1.7645	1.21858
RC6-BT0252-011-H08	1.0585	1.0175	0.961266	0.9577	1.3714	1.43197	0.8291	1.0634	1.2826
RC2-HT1079-011-B10	0.506	0.6669	1.31798	0.4554	0.6521	1.43193	0.3215	0.6501	2.02208
RC2-CS0017-013-E02	1.1774	1.0946	0.929676	1.0259	1.4689	1.43182	0.914	1.2394	1.35602
QV4-BN0090-307-A06	0.8169	0.5798	0.709756	0.3644	0.5214	1.43085	0.295	0.4829	1.63695
CM3-FT0096-243-A04	0.9377	0.9211	0.982297	1.1342	1.6228	1.43079	1.1171	1.5751	1.40999
CM1-HT0878-453-E10	1.3086	1.076	0.822253	1.1486	1.6426	1.43009	2.6011	0.9834	0.378071
QV1-CI0175-452-C09	0.8454	0.8837	1.0453	1.4384	2.0567	1.42985	1.1734	1.463	1.2468
QV4-DT0021-070-C12	1.33	1.038	0.780451	0.4857	0.6938	1.42845	0.6259	0.7181	1.14731
MR1-RT0079-013-C07	1.0918	1.0918	1	0.9771	1.3939	1.42657	1.3553	1.1823	0.872353
MR3-HN0062-006-G03	0.7484	0.7943	1.06133	0.7354	1.0477	1.42467	0.7926	1.18	1.48877
RC2-UM0050-017-D07	1.3038	1.4434	1.10707	2.737	3.8992	1.42463	2.5291	2.9402	1.16255
QV2-BT0616-521-A07	1.666	2.1185	1.27161	1.7319	2.4661	1.42393	1.6578	1.8201	1.0979
CM0-NN1156-610-E03	0.6232	1.5633	2.5085	0.4506	0.6415	1.42366	1.5547	1.5943	1.02547
MR2-EN0092-004-D05	0.4412	0.4864	1.10245	0.6688	0.9521	1.42359	0.4853	0.8411	1.73315
CM0-FT0044-422-F06	1.2244	1.5618	1.27556	0.4755	0.6763	1.42229	0.688	0.8322	1.20959
CM1-NN0214-515-D04	1.3983	1.4332	1.02496	0.9589	1.3636	1.42205	0.8814	1.102	1.25028
QV3-NN0099-267-C12	0.7207	0.6408	0.889136	0.8347	1.1868	1.42183	1.0594	1.3412	1.266
MR0-BN0115-012-D12	0.9472	1.2011	1.26805	0.7213	1.0247	1.42063	1.0689	0.9873	0.92366
RC2-CT0320-017-A10	0.9862	1.0861	1.1013	0.8341	1.1844	1.41997	0.8971	1.3391	1.4927
QV1-HT0313-027-G06	0.711	1.6937	2.38214	6.1928	8.786	1.41874	13.228	7.589	0.573707
CM0-GN0162-623-E02	1.0605	1.0746	1.0133	0.7411	1.0514	1.4187	1.3768	0.8885	0.645337
MR4-HT1277-002-E06	0.7016	0.6491	0.925171	0.7593	1.0763	1.41749	1.1839	0.6356	0.53687
RC2-BT0642-013-D11	0.5874	1.0073	1.71485	1.5894	2.2528	1.41739	0.8087	1.6897	2.0894
MR3-GN0187-014-G04	1.4607	1.2119	0.829671	1.0355	1.4677	1.41738	0.6203	1.3196	2.12736
QV1-KT0023-481-H10	1.473	1.5842	1.07549	1.8741	2.6561	1.41727	2.8572	1.8908	0.661767
QV1-CT0115-006-G06	0.8927	0.8369	0.937493	1.1212	1.5883	1.41661	1.2788	1.0024	0.78386
QV1-GN0207-494-A03	0.1712	0.3039	1.77512	0.2472	0.35	1.41586	0.5159	0.3154	0.611359
PM2-ST0303-002-E07	0.5119	0.4916	0.960344	0.8896	1.2591	1.41536	0.7031	1.2197	1.73475
PM2-CT0265-003-A08	1.1412	1.095	0.959516	1.1389	1.6116	1.41505	0.5864	0.8726	1.48806
QV2-NN0045-375-G08	0.4443	0.3971	0.893765	0.2858	0.4042	1.41428	0.4278	0.309	0.7223
CM0-CT0404-484-C03	1.0822	1.1616	1.07337	0.7271	1.028	1.41384	1.043	1.0124	0.970662
QV2-MT0130-480-E11	1.0114	1.3644	1.34902	0.8124	1.1483	1.41347	0.7749	0.9206	1.18802
QV0-TT0009-044-E02	0.8783	0.8565	0.975179	1.2138	1.7156	1.41341	0.9035	1.1682	1.29297
RC0-FN0025-021-E06	0.4716	0.4693	0.995123	1.6478	2.3233	1.40994	0.691	1.2505	1.8097
CM0-CT0508-530-C03	0.8289	0.7317	0.882736	1.068	1.5049	1.40908	1.3224	1.2264	0.927405
MR1-NT0179-003-B11	0.3956	0.4122	1.04196	0.7996	1.1267	1.40908	1.9154	1.0498	0.548084
QV0-UM0093-191-B08	1.5129	1.1708	0.773878	1.5258	2.1495	1.40877	0.9802	2.0848	2.12691
QV0-UM0093-191-E04	1.2603	1.0529	0.835436	1.2311	1.7337	1.40825	1.0163	1.6338	1.6076
RC2-BT0642-011-E07	1.52	1.9813	1.30349	0.7932	1.1169	1.40809	0.3006	1.031	3.42981
QV0-HT0810-286-G01	0.9043	2.007	2.2194	0.543	0.7643	1.40755	0.6412	0.7771	1.21195
MR1-HT1136-015-H06	1.2472	1.2458	0.998877	0.8219	1.1564	1.40698	0.9097	1.1215	1.23282
QV2-CT0261-010-A04	1.0392	0.7867	0.757025	0.6655	0.9363	1.40691	0.8448	0.59	0.69839
MR2-HN0034-001-C03	1.4898	3.6767	2.46792	0.6105	0.8584	1.40606	0.8705	1.0845	1.24584
PM0-GN0405-002-C08	0.9566	1.0826	1.13172	0.8847	1.2433	1.40534	0.836	1.0313	1.23361
MR2-SN0005-009-F11	0.1824	0.1526	0.836623	0.7535	1.0589	1.40531	0.6868	0.9378	1.36546
QV1-HT0638-200-D06	4.9051	4.7303	0.964364	0.6032	0.8476	1.40517	0.2948	1.0818	3.66961
CM1-BN0020-120-G02	0.8287	0.8973	1.08278	0.5466	0.7678	1.40468	0.5224	0.6892	1.3193
QV2-BT0258-014-D01	0.9187	1.0615	1.15544	1.3662	1.9187	1.40441	1.1389	4.291	3.76767
QV1-HT0313-041-A04	2.5911	2.7601	1.06522	0.4832	0.6785	1.40418	0.2991	0.5925	1.98094
MR0-RT0037-003-D04	0.958	1.0092	1.05344	0.8971	1.2595	1.40397	0.9937	1.0133	1.01972
MR3-EN0090-002-G02	9.6615	16.7981	1.73866	0.1823	0.2558	1.40318	0.3473	0.3031	0.872733
MR2-HT1048-003-C09	1.7566	3.5338	2.01173	0.36	0.505	1.40278	0.21	0.6827	3.25095
RC5-HT0218-011-C08	1.213	0.9384	0.773619	0.9182	1.287	1.40166	1.9644	0.7504	0.382
PM3-LT0031-001-F09	0.8843	0.9013	1.01922	0.7295	1.0223	1.40137	0.9206	0.8869	0.963393
CM3-LT0069-074-F04	1.5559	1.6064	1.03246	0.9826	1.3768	1.40118	1.6661	1.4762	0.886021
MR0-ET0107-001-F07	1.7396	2.0508	1.17889	0.8251	1.1557	1.40068	2.1068	1.1017	0.522926
CM1-CI0092-503-A06	1.6448	1.6875	1.02596	0.6224	0.8712	1.39974	0.8586	0.7229	0.841952
QV3-FT0209-455-G06	0.6409	0.5775	0.901077	0.5771	0.8077	1.39958	0.7754	0.6889	0.888445
QV4-UM0094-147-D02	0.6426	0.8419	1.31015	1.762	2.4657	1.39938	2.7744	2.1185	0.763589
MR1-HN0069-005-A04	0.9041	1.7354	1.91948	0.9884	1.3828	1.39903	0.534	1.2852	2.40674
RC4-HT1106-011-F11	1.6112	1.2597	0.78184	0.9398	1.3147	1.39891	0.8505	0.8224	0.966961
MR3-HT0487-114-B09	1.1385	1.0974	0.9639	0.8621	1.2058	1.39868	1.1595	0.8228	0.709616
RC0-CN0028-012-D05	1.1771	1.5085	1.28154	0.8473	1.1845	1.39797	1.1287	1.1197	0.992026
CM1-NN1003-153-A12	2.3654	1.6011	0.676883	1.3232	1.8497	1.3979	1.4745	1.4322	0.971312
RC4-CN0007-013-D02	5.2442	5.0871	0.970043	2.5746	3.5965	1.39692	3.0113	2.77	0.919868
QV0-ST0247-176-H09	0.3137	0.5936	1.89225	0.4091	0.5712	1.39624	0.4355	0.5806	1.33318
RC2-CS0017-013-B03	1.2012	1.4637	1.21853	1.3355	1.8644	1.39603	2.0416	1.0804	0.529193
QV3-HT1015-479-A06	2.0286	2.3592	1.16297	0.7478	1.0439	1.39596	0.5634	0.9445	1.67643
RC2-HT0221-031-A11	1.7535	3.772	2.15113	1.3919	1.9382	1.39249	2.5653	1.658	0.646318
QV0-BT0676-347-B03	0.9004	0.8357	0.928143	0.5221	0.727	1.39245	0.7221	0.9203	1.27448
CM1-HT0552-124-A09	0.9833	0.6903	0.702024	0.7753	1.0795	1.39236	0.9094	1.4949	1.64383
PM0-CT0153-001-C07	0.3819	0.5191	1.35926	0.4362	0.6072	1.39202	1.5323	0.655	0.427462
QV2-BT0258-020-H11	1.9939	1.9891	0.997593	0.951	1.3231	1.39127	0.5891	1.0391	1.76388
MR2-EN0092-005-C05	0.5603	0.5148	0.918794	0.3669	0.5104	1.39111	0.3122	0.4605	1.47502
MR4-EN0074-002-B03	0.228	0.2026	0.888596	0.2425	0.3373	1.39093	0.6649	0.4724	0.710483
RC2-UM0050-013-D02	0.9499	1.2448	1.31045	0.3364	0.4678	1.39061	0.417	0.533	1.27818
QV3-DT0019-086-H10	0.6436	0.7465	1.15988	0.6339	0.8815	1.3906	0.3799	1.1725	3.08634
CM0-BN0103-291-B02	1.3197	1.4122	1.07009	1.3038	1.813	1.39055	1.2806	1.1817	0.922771
QV0-ET0148-456-E09	1.0541	1.7933	1.70126	0.3517	0.4888	1.38982	0.4323	0.4419	1.02221
RC3-CI0043-013-D07	0.6339	0.6333	0.999053	0.488	0.6775	1.38832	0.8956	0.6767	0.755583
RC0-NT0124-021-C07	0.9025	1.1217	1.24288	0.6996	0.9703	1.38694	0.8693	0.8197	0.942943
MR3-GN0187-012-B08	1.5267	1.6932	1.10906	2.5579	3.5457	1.38618	1.79	3.1451	1.75704
PM3-GN0303-006-D02	0.6688	0.6521	0.97503	0.6501	0.8997	1.38394	0.8389	0.9103	1.08511
MR3-CT0461-001-E03	0.7666	0.8335	1.08727	0.9545	1.3209	1.38387	0.8811	0.9176	1.04143
CM1-HT0482-101-D08	1.153	1.1579	1.00425	0.6213	0.8597	1.38371	0.7695	0.7739	1.00572
MR0-HT0241-004-F06	0.3559	0.4676	1.31385	0.2959	0.4093	1.38324	0.3958	0.5572	1.40778
CM1-HT0632-213-C11	0.5899	0.5981	1.0139	0.7293	1.0085	1.38283	1.0992	1.1122	1.01183
QV3-BT0537-070-B01	0.5586	1.1558	2.0691	0.9268	1.2812	1.38239	0.9327	1.0023	1.07462
MR0-BN0189-002-G08	0.3443	0.5381	1.56288	0.4027	0.5565	1.38192	0.4763	0.5827	1.22339
PM0-ET0208-009-D05	0.9436	1.0955	1.16098	0.8396	1.1595	1.38101	1.0483	1.2001	1.14481
CM3-TN0070-340-D07	0.7501	0.7566	1.00867	0.6888	0.9512	1.38095	0.7555	0.7596	1.00543
RC0-UT0027-021-G01	1.0212	1.0355	1.014	0.7395	1.0202	1.37958	1.1324	1.1323	0.999912
QV3-CT0553-345-G01	1.3015	1.0503	0.806992	0.8909	1.2289	1.37939	2.5416	0.8571	0.337229
QV0-EN0055-480-F06	2.0212	2.6634	1.31773	0.6197	0.8546	1.37905	0.2637	0.7527	2.85438
MR2-NT0138-004-C06	1.0988	0.942	0.857299	0.9785	1.3494	1.37905	0.9766	1.0353	1.06011
CM1-BT0768-215-C04	0.6114	0.6778	1.1086	0.3137	0.4325	1.37871	0.7083	0.4965	0.700974
IL3-ST0024-001-F10	0.6066	1.1055	1.82245	1.8442	2.5422	1.37848	1.0207	2.2325	2.18722
RC2-BN0033-013-A10	1.0182	1.1172	1.09723	0.9081	1.2516	1.37826	1.0489	1.1135	1.06159
QV3-BT0537-049-A11	0.9857	1.124	1.14031	1.0705	1.4754	1.37823	1.0567	1.0446	0.988549
RC0-CT0300-031-B11	1.3062	1.2518	0.958352	1.2343	1.7009	1.37803	1.1899	1.726	1.45054
PM0-CT0824-001-A11	1.4092	1.5013	1.06536	1.6839	2.32	1.37775	1.4212	2.6927	1.89467
MR1-GN0173-014-H04	1.4374	1.1649	0.810422	1.3665	1.8826	1.37768	4.2082	0.9081	0.215793
CM2-BN0023-087-E04	1.709	1.4441	0.844997	1.2312	1.696	1.37752	1.1732	2.0451	1.74318
QV4-NT0250-559-C06	0.6212	0.7813	1.25773	1.5583	2.1462	1.37727	0.9449	1.4238	1.50683
MR2-HT1048-001-B11	0.7862	0.8808	1.12033	0.4732	0.6511	1.37595	0.8358	0.6884	0.823642
MR2-NT0139-002-D03	1.2505	1.2484	0.998321	1.3083	1.7996	1.37553	1.0859	1.3878	1.27802
QV3-BT0296-016-H12	2.2263	2.5368	1.13947	0.7677	1.0555	1.37489	0.5198	0.8572	1.6491
CM0-HT1295-788-A07	0.9872	1.9698	1.99534	0.7434	1.0217	1.37436	0.4731	1.1656	2.46375
CM0-CT0549-565-F06	1.2553	1.099	0.875488	0.5485	0.7536	1.37393	0.629	0.6428	1.02194
RC2-AN0062-012-B09	1.277	1.1538	0.903524	1.1483	1.5772	1.37351	0.8581	1.5094	1.759
QV2-BT0817-387-E10	1.3474	1.1604	0.861214	1.2146	1.6674	1.3728	0.8545	1.3119	1.53528
MR0-BN0070-034-C10	1.0203	0.788	0.772322	0.9887	1.3567	1.37221	1.112	1.0305	0.926709
QV0-NN1021-314-G07	1.87	2.0346	1.08802	1.5953	2.1876	1.37128	1.452	1.8921	1.3031
MR2-NT0137-005-C10	2.9702	2.122	0.71443	1.2155	1.6665	1.37104	1.5853	1.376	0.867975
CM1-NN0193-484-A08	0.1265	0.1806	1.42767	0.6055	0.83	1.37077	0.2388	0.4941	2.0691
MR0-RT0033-103-A10	0.2494	0.3384	1.35686	1.3188	1.8075	1.37056	2.1328	1.7624	0.826332
QV2-CI0105-591-G10	0.7701	0.6969	0.904947	0.8771	1.2009	1.36917	1.4615	1.0349	0.708108
QV3-ET0174-506-E08	1.242	1.1656	0.938486	0.8864	1.2133	1.3688	0.7444	1.0808	1.45191
RC4-HT0888-013-B08	1.4469	1.4722	1.01749	1.2642	1.7302	1.36861	1.0942	1.333	1.21824
QV2-BT0636-443-A01	1.2647	1.3846	1.09481	1.1906	1.6291	1.3683	1.102	1.2201	1.10717
QV2-LT0053-132-B03	0.9804	1.0938	1.11567	0.9778	1.3376	1.36797	1.7036	1.2538	0.735971
MR3-FN0206-004-B12	1.2238	1.6323	1.3338	0.4159	0.5689	1.36788	0.5274	0.5738	1.08798
PM0-HT1076-001-A12	1.6178	1.7895	1.10613	0.8073	1.104	1.36752	1.4806	1.5927	1.07571
CM1-AN0080-521-D08	2.3735	2.4025	1.01222	0.8879	1.2137	1.36693	0.8848	1.4983	1.69338
CM1-NN1003-184-F08	1.7489	1.5956	0.912345	0.8651	1.1818	1.36608	1.7362	1.2031	0.69295
PM2-CS0028-001-C08	0.7798	0.6367	0.816491	0.6205	0.8471	1.36519	1.2299	0.7185	0.584194
MR2-HT1160-014-D06	0.3632	0.6065	1.66988	0.2162	0.2951	1.36494	0.2631	0.5123	1.94717
RC4-MT0137-021-H11	0.9961	0.8074	0.810561	2.2748	3.1026	1.3639	1.7823	2.6008	1.45924
RC0-BN0055-012-E02	1.0181	1.1719	1.15107	1.9162	2.6112	1.3627	2.7894	2.7528	0.986879
QV3-ET0063-271-D05	0.9684	0.9087	0.938352	0.972	1.3235	1.36163	0.8781	1.1648	1.3265
RC1-HT0229-015-F03	0.1943	0.2299	1.18322	1.6727	2.2763	1.36085	0.4301	1.2045	2.80051
PM0-UM0055-001-F02	0.9212	0.9477	1.02877	0.9384	1.2765	1.36029	1.0428	0.9915	0.950806
CM0-BN0181-349-E03	1.0452	0.951	0.909874	0.8752	1.1901	1.3598	0.6066	3.5652	5.87735
MR4-NT0140-101-F09	0.9817	1.0918	1.11215	1.4299	1.9443	1.35975	2.9881	1.0656	0.356615
QV1-EN0132-528-F05	0.1244	0.165	1.32637	0.7402	1.0063	1.3595	1.1828	1.0473	0.885441
IL0-HT0205-143-D08	0.8214	0.7615	0.927076	0.597	0.8116	1.35946	1.3831	0.7387	0.53409
CM0-HT0283-090-D12	0.7106	0.7784	1.09541	0.7912	1.0756	1.35945	1.4357	0.9166	0.638434
PM2-BT0727-001-G08	2.6349	3.0757	1.16729	1.5186	2.0641	1.35921	1.8826	2.9852	1.58568
MR4-TN0114-102-G12	1.3179	1.5607	1.18423	3.1775	4.3187	1.35915	2.3578	2.8848	1.22351
MR3-UT0050-009-E06	0.9745	1.2859	1.31955	0.7867	1.0689	1.35871	0.9872	0.9835	0.996252
MR3-ST0203-022-F02	4.303	4.6299	1.07597	0.1055	0.1433	1.35829	0.1566	0.1637	1.04534
MR1-GN0173-001-B11	1.6237	1.647	1.01435	0.5412	0.7349	1.35791	1.1813	0.4876	0.412766
MR1-TN0021-001-B08	1.3594	1.9024	1.39944	0.6126	0.8309	1.35635	0.367	0.5167	1.4079
RC2-DT0002-014-F03	1.1953	1.1356	0.950054	0.9864	1.3377	1.35614	0.723	1.1642	1.61024
MR0-NN0087-003-G07	0.8247	0.6969	0.845035	0.6968	0.9449	1.35606	0.8523	0.7354	0.862842
QV1-ET0178-556-G01	0.3887	0.6613	1.70131	1.3025	1.766	1.35585	2.1355	0.6946	0.325263
RC0-HT0613-032-D08	0.8831	0.8264	0.935794	0.7003	0.9489	1.35499	1.0689	0.8792	0.822528
MR4-MT0255-204-C05	1.7513	1.5354	0.87672	1.3953	1.8905	1.35491	0.9564	2.6867	2.80918
QV4-EN0040-366-C12	0.8279	1.2477	1.50707	0.549	0.7437	1.35464	1.1478	0.7148	0.622757
QV1-UT0094-402-H05	1.0555	0.8386	0.794505	1.0616	1.4375	1.35409	0.6843	1.3105	1.9151
QV2-PT0012-123-C06	3.2556	3.0948	0.950608	4.0713	5.512	1.35387	0.8798	6.3109	7.17311
QV0-HT0367-203-H02	1.4368	2.665	1.85482	0.5237	0.709	1.35383	0.6945	0.911	1.31174
MR4-HT1051-002-E09	1.8792	2.9974	1.59504	1.4863	2.0094	1.35195	2.3514	2.3505	0.999617
PM3-BT0729-003-G07	1.2222	0.9274	0.758796	1.1212	1.5152	1.35141	0.7479	1.9233	2.5716
CM1-BT0738-200-G04	10.9076	17.7438	1.62674	2.9379	3.9699	1.35127	6.608	2.6436	0.400061
MR2-HN0033-001-H10	0.9994	1.4604	1.46128	0.9912	1.3388	1.35069	0.8577	1.1809	1.37682
RC0-SN0046-011-D02	1.0399	0.6639	0.638427	0.6609	0.8925	1.35043	0.7559	0.6356	0.840852
CM1-UM0039-168-C12	0.6175	0.5572	0.902348	0.585	0.7898	1.35009	0.606	0.6577	1.08531
QV1-CN0002-102-E10	1.3882	1.3858	0.998271	1.0183	1.3729	1.34823	1.0509	1.2621	1.20097
RC4-BN0408-012-B04	1.668	1.7404	1.04341	1.5056	2.0283	1.34717	3.1517	2.0297	0.644002
RC4-HT0785-015-H09	1.9306	2.1292	1.10287	0.5404	0.727	1.3453	0.5294	0.6982	1.31885
RC2-CI0090-011-F01	0.7692	0.7852	1.0208	0.8104	1.0898	1.34477	0.9833	0.828	0.842062
RC4-ET0135-011-E07	0.6655	0.8061	1.21127	0.5811	0.7811	1.34417	0.39	0.7387	1.8941
RC0-HT0905-033-E04	0.5433	0.5312	0.977729	0.5184	0.6968	1.34414	0.4508	0.529	1.17347
MR2-CT0257-022-B06	0.8465	0.8118	0.959008	0.404	0.5429	1.34381	0.5572	0.754	1.35319
MR0-CT0454-001-E04	1.1164	1.1801	1.05706	0.977	1.3123	1.34319	1.4805	1.3989	0.944883
QV2-LT0051-097-F09	1.0116	1.0593	1.04715	0.5265	0.7069	1.34264	0.608	0.814	1.33882
QV3-HT1017-481-E02	0.9247	1.056	1.14199	0.9372	1.258	1.3423	0.9291	1.1079	1.19244
MR2-HT1162-009-B03	0.871	0.9144	1.04983	0.613	0.8228	1.34225	0.7659	0.8398	1.09649
CM0-ET0122-673-H03	2.12	1.5119	0.71316	1.6021	2.1503	1.34218	0.9238	1.4754	1.5971
MR2-NT0138-001-D04	0.9883	0.872	0.882323	1.0641	1.4278	1.34179	1.0085	1.1589	1.14913
MR1-MT0281-002-H09	1.2103	2.4199	1.99942	1.1068	1.4849	1.34162	0.7394	1.2788	1.72951
CM0-CI0177-695-B11	1.0872	1.175	1.08076	1.5946	2.1393	1.34159	2.3435	1.4021	0.598293
CM0-HN0205-808-B07	0.7396	0.6519	0.881422	0.5951	0.7981	1.34112	0.8802	0.8773	0.996705
CM0-GN0163-633-E03	1.1505	0.9862	0.857193	1.0337	1.386	1.34081	1.8102	1.2917	0.713568
QV2-NN0044-340-D03	1.1254	0.9405	0.835703	1.0254	1.3745	1.34045	0.9264	1.0857	1.17196
MR1-RT0038-004-D12	0.5575	1.0211	1.83157	1.8953	2.539	1.33963	1.428	3.3719	2.36127
QV3-NN1024-170-E05	0.5086	0.4969	0.976996	0.5131	0.6873	1.3395	0.5739	0.6741	1.17459
QV1-DT0071-083-B02	0.885	0.8169	0.923051	1.209	1.6194	1.33945	1.1939	0.9927	0.831477
RC3-GN0272-012-B09	0.411	0.5016	1.22044	0.8685	1.1618	1.33771	0.6624	1.4606	2.20501
QV1-CT0115-006-F08	0.4484	0.4923	1.0979	0.5809	0.7769	1.33741	25.5284	3.5645	0.139629
PM0-ST0308-001-G08	1.8309	1.2076	0.659566	1.0345	1.382	1.33591	2.2841	1.5483	0.67786
QV0-GN0213-486-G06	2.4361	1.6752	0.687657	1.5687	2.093	1.33423	1.0687	1.5091	1.41209
PM0-DT0065-002-D10	0.4031	0.443	1.09898	0.918	1.2242	1.33355	0.5235	1.0472	2.00038
QV4-BN0044-108-E04	0.9862	1.2526	1.27013	2.1689	2.892	1.33339	1.5578	3.6105	2.31769
QV3-IT0008-405-A08	0.9535	0.777	0.814893	0.8761	1.1679	1.33307	0.8593	0.6012	0.699639
CM0-AN0001-480-E03	1.0364	1.0388	1.00232	0.6006	0.8005	1.33283	0.6896	0.9154	1.32744
RC0-ST0280-031-D02	0.2645	0.272	1.02836	2.6584	3.5417	1.33227	3.0649	3.3978	1.10862
MR4-ST0124-010-B08	0.6732	0.7089	1.05303	1.0356	1.3796	1.33217	1.2218	1.4442	1.18203
PM0-HT0339-015-B12	1.2369	1.3669	1.1051	0.2934	0.3907	1.33163	0.2415	0.5225	2.16356
MR1-NT0179-003-A12	0.9176	0.9129	0.994878	0.8871	1.1812	1.33153	1.0248	0.9088	0.886807
CM0-UT0005-536-H12	0.0582	0.0842	1.44674	0.3601	0.4793	1.33102	0.1142	0.1115	0.976357
CM3-BN0022-087-F07	0.5969	1.0404	1.74301	0.8656	1.1517	1.33052	0.7485	1.0841	1.44836
QV4-EN0032-223-A03	0.3843	0.3921	1.0203	0.5175	0.6883	1.33005	0.6386	0.5646	0.884122
MR2-HT0758-008-E07	1.3401	1.5279	1.14014	1.6224	2.1577	1.32994	1.0191	1.5096	1.48131
CM1-HT0878-453-C05	0.7659	0.6847	0.893981	0.9024	1.2001	1.3299	1.0369	1.1873	1.14505
QV4-FT0004-301-H02	1.3284	0.7584	0.570912	1.449	1.9264	1.32947	2.0695	1.2002	0.579947
CM0-BT0594-327-D09	1.3236	1.5594	1.17815	1.0737	1.4262	1.3283	1.6454	1.3579	0.82527
QV0-ST0294-146-G09	0.1078	0.1888	1.75139	0.0652	0.0866	1.32822	0.0985	0.0982	0.996954
MR3-HT1075-001-D06	0.6858	0.8932	1.30242	0.4105	0.5442	1.3257	0.7566	0.7402	0.978324
PM0-BT0340-002-B04	1.3902	1.1546	0.830528	0.8612	1.1404	1.3242	1.5081	0.8784	0.582455
QV4-GN0314-592-H03	0.8184	0.8228	1.00538	1.313	1.7378	1.32353	1.1839	1.3	1.09807
RC2-BT0548-012-C02	1.5027	1.2466	0.829573	2.4098	3.1894	1.32351	1.4173	3.3616	2.37183
QV2-MT0130-480-E09	0.8998	1.1249	1.25017	0.697	0.9219	1.32267	0.7545	0.7521	0.996819
RC1-BT0254-113-D12	0.9112	0.9516	1.04434	1.1162	1.4763	1.32261	1.0104	1.2528	1.2399
MR0-OT0082-001-D09	0.4008	0.4517	1.127	0.5849	0.7735	1.32245	0.8203	0.7574	0.923321
RC3-CT0254-013-C08	0.4531	0.5803	1.28073	1.9936	2.6349	1.32168	2.2688	2.7844	1.22726
RC2-CS0017-018-B04	1.1066	1.0344	0.934755	2.0206	2.6702	1.32149	1.5312	2.9706	1.94005
RC2-CS0018-013-B03	0.5991	0.8897	1.48506	0.6394	0.8448	1.32124	0.4959	0.7654	1.54346
RC0-NT0125-021-C09	1.0838	1.0034	0.925817	0.6987	0.9228	1.32074	1.0528	0.845	0.802622
QV4-BN0090-163-C07	0.2003	0.3306	1.65052	0.2723	0.3596	1.3206	0.5387	0.3582	0.664934
MR0-HT0241-010-E10	0.862	0.7798	0.90464	0.8903	1.1755	1.32034	1.6453	0.8902	0.541056
PM0-BT0547-001-F09	0.9931	1.1548	1.16282	1.0853	1.4326	1.32	0.9486	1.2711	1.33997
CM1-UT0041-359-C06	1.2968	1.2929	0.996993	1.2642	1.6684	1.31973	1.4432	1.1542	0.799751
MR3-HT0487-104-H10	1.5674	1.4962	0.954574	0.6624	0.8741	1.3196	0.7329	0.6939	0.946787
CM3-CT0341-093-C07	0.2708	0.2613	0.964919	0.2962	0.3908	1.31938	0.4507	0.4924	1.09252
PM3-ET0272-008-B07	0.5324	0.7381	1.38636	0.4452	0.5871	1.31873	0.3328	0.8877	2.66737
PM0-BT0275-001-A08	1.0758	1.0772	1.0013	1.386	1.8276	1.31861	0.7711	0.983	1.2748
RC4-CT0109-022-D08	1.6653	1.5396	0.924518	1.9824	2.613	1.3181	2.2662	2.0685	0.912761
PM2-CN0030-004-C01	0.8882	0.9838	1.10763	0.9498	1.2514	1.31754	0.8625	1.0617	1.23096
MR1-RT0028-004-B04	0.8649	1.0046	1.16152	0.5145	0.6778	1.3174	0.7499	0.8583	1.14455
MR2-EN0094-002-F03	1.5213	1.4225	0.935056	0.8604	1.1328	1.3166	0.928	1.2771	1.37619
QV2-NN1194-452-A05	1.6687	1.487	0.891113	1.4973	1.9705	1.31604	1.2916	1.5721	1.21717
QV4-HT0893-373-B07	0.6849	1.0966	1.60111	0.1511	0.1988	1.31568	0.2978	0.6089	2.04466
QV3-DT0044-045-A10	1.2183	1.1028	0.905196	0.8664	1.1397	1.31544	1.0904	1.1146	1.02219
QV0-BT0849-418-H03	0.9064	0.9303	1.02637	0.9765	1.2845	1.31541	0.883	1.0788	1.22174
QV4-ST0234-032-F08	0.9906	1.0108	1.02039	0.9169	1.2053	1.31454	1.1447	1.0443	0.912291
PM0-ET0155-001-E09	0.9351	1.0471	1.11977	0.7923	1.0415	1.31453	0.8845	1.171	1.32391
QV3-TN0167-380-A04	1.2917	1.622	1.25571	2.4372	3.2033	1.31434	1.5967	2.2425	1.40446
QV3-BT0537-069-E08	0.5739	0.5889	1.02614	0.3185	0.4186	1.31429	0.5362	0.552	1.02947
RC4-BN0408-013-H07	0.829	0.7707	0.929674	0.9068	1.1915	1.31396	1.0771	0.8986	0.834277
CM1-HT0764-297-F05	1.6981	2.0156	1.18697	1.1463	1.5055	1.31336	0.4081	0.5725	1.40284
QV0-OT0033-249-F01	0.6576	0.6484	0.98601	0.7235	0.9499	1.31292	1.0789	0.9195	0.852257
RC2-UM0050-018-H11	0.5299	0.6413	1.21023	0.4731	0.621	1.31262	0.6417	0.9332	1.45426
QV3-ET0171-492-A11	0.7593	0.7687	1.01238	0.6688	0.8776	1.3122	0.8188	0.9253	1.13007
MR0-BN0115-012-A03	0.6894	0.7319	1.06165	0.4797	0.629	1.31124	0.8479	0.5356	0.631678
RC1-BT0255-011-C09	0.898	0.7793	0.867817	0.4917	0.6447	1.31117	0.6227	0.7356	1.18131
MR3-GN0186-010-D04	1.1908	1.4793	1.24227	1.0763	1.4108	1.31079	0.7417	1.1565	1.55926
CM1-NT0088-217-F05	1.2122	1.4766	1.21812	1.4126	1.851	1.31035	1.3142	1.1298	0.859687
QV0-NT0153-460-C04	1.2027	1.1459	0.952773	0.8926	1.1696	1.31033	0.9756	0.9073	0.929992
PM1-HT0340-001-B06	1.2712	1.1628	0.914726	1.0817	1.4168	1.30979	1.1228	1.751	1.55949
PM3-GN0375-005-B02	3.2159	2.8344	0.881371	0.5625	0.7367	1.30969	0.6949	1.4458	2.08059
IL0-HT0205-142-D03	2.3803	2.2821	0.958745	0.7519	0.9847	1.30962	0.6764	1.1771	1.74024
QV2-NN1194-452-G10	0.7642	0.9365	1.22546	0.5744	0.7519	1.30902	0.6424	0.9893	1.54001
QV3-OT0063-165-A05	0.5991	0.6711	1.12018	1.9933	2.6074	1.30808	1.9039	1.8626	0.978308
CM0-TN0035-483-E10	0.5251	0.6421	1.22281	0.6191	0.8098	1.30803	0.3256	0.5033	1.54576
QV2-NN0054-350-A12	1.0081	0.9366	0.929074	1.0097	1.3203	1.30762	1.2598	1.069	0.848547
PM0-HT0225-001-D05	1.0059	1.0543	1.04812	1.3389	1.746	1.30406	0.9918	1.1057	1.11484
QV2-NT0048-316-H04	0.9871	1.597	1.61787	0.3062	0.3993	1.30405	0.4665	0.564	1.209
CM0-CT0508-530-B03	0.9427	0.8257	0.875888	0.6548	0.8537	1.30376	0.8686	0.8237	0.948308
QV0-HT0807-267-F04	0.5531	0.81	1.46447	0.2085	0.2718	1.3036	0.2516	0.3679	1.46224
QV4-BT0536-056-A07	0.9055	1.1434	1.26273	0.9456	1.2326	1.30351	0.9269	1.0412	1.12331
QV1-CT0364-052-A08	3.0876	3.9859	1.29094	0.0824	0.1074	1.3034	0.1136	0.1133	0.997359
RC3-CI0043-013-G06	0.6622	0.8922	1.34733	0.6793	0.8852	1.30311	1.5446	0.5748	0.372135
QV0-EN0055-481-H06	0.6985	0.7242	1.03679	0.5394	0.7024	1.30219	0.8426	0.6698	0.79492
CM3-NT0089-174-B02	0.8607	0.8923	1.03671	1.5558	2.0255	1.3019	1.2003	3.5755	2.97884
RC2-UT0023-014-A07	0.7822	1.2362	1.58041	0.4299	0.5596	1.3017	0.4717	0.6603	1.39983
CM0-GN0163-615-D09	1.0034	0.9697	0.966414	1.0201	1.3274	1.30124	1.9079	0.9436	0.494575
PM3-ET0207-009-C01	1.0334	1.0106	0.977937	0.9495	1.2352	1.3009	1.1243	1.2944	1.15129
QV2-HT0540-358-G11	0.8127	1.4901	1.83352	0.9547	1.2419	1.30083	0.992	2.5169	2.5372
QV0-BT0701-199-F10	0.784	0.8043	1.02589	1.1071	1.4391	1.29988	0.9109	1.0843	1.19036
QV3-HT0513-125-A06	0.564	0.9508	1.68582	1.0007	1.3003	1.29939	0.9276	1.5693	1.69179
PM3-HT0344-006-D09	1.0594	0.969	0.914669	1.2065	1.5675	1.29921	2.0308	1.1368	0.559779
CM0-LT0045-148-H10	1.0611	1.6931	1.59561	0.7218	0.9377	1.29911	0.6809	1.1291	1.65825
MR1-SN0035-001-E11	1.184	1.7333	1.46394	0.8048	1.0449	1.29833	0.1749	0.7384	4.22184
IL0-HT0205-129-F05	0.9577	1.0278	1.0732	0.295	0.3829	1.29797	0.3023	0.3716	1.22924
QV2-HT0577-220-F01	1.02	1.0501	1.02951	0.9435	1.2246	1.29793	0.9392	1.0634	1.13224
MR4-UM0021-007-F07	0.9564	0.9516	0.994981	0.5391	0.6997	1.2979	2.5746	1.1026	0.428261
QV4-NT0027-169-F08	0.7299	1.0375	1.42143	0.5117	0.6641	1.29783	0.1992	0.7988	4.01004
RC0-HT0613-031-B06	1.0074	1.3593	1.34932	3.3409	4.3323	1.29675	4.8029	5.371	1.11828
RC2-BN0033-015-F11	0.572	0.6199	1.08374	0.2271	0.2942	1.29546	0.2044	0.3552	1.73777
CM3-GN0049-359-C10	0.5961	0.7299	1.22446	0.5446	0.7046	1.29379	0.7123	0.7646	1.07342
RC1-BT0814-012-C03	2.0945	1.5013	0.716782	2.3586	3.0515	1.29378	1.3312	3.2644	2.45222
QV3-HT0263-027-A10	0.5251	0.8527	1.62388	0.4786	0.6192	1.29377	0.4679	0.4692	1.00278
QV4-GN0314-592-B05	0.5557	0.6314	1.13622	0.5623	0.7274	1.29362	0.7143	0.611	0.855383
CM0-FN0044-384-G02	0.917	1.0114	1.10294	8.2645	10.6907	1.29357	5.6463	9.0781	1.6078
CM0-BT0281-087-E06	0.8275	0.61	0.73716	0.7056	0.9127	1.29351	0.8413	0.768	0.912873
MR3-GN0186-009-H05	0.8833	0.9626	1.08978	1.7922	2.3179	1.29333	0.9914	2.5365	2.5585
RC4-NN1176-011-E09	0.9104	0.9783	1.07458	0.8418	1.0887	1.2933	1.1237	0.987	0.878348
MR4-ST0241-001-E08	0.3325	0.5686	1.71008	0.7856	1.0159	1.29315	0.2876	1.0628	3.69541
PM0-UM0018-001-D09	2.3568	2.5819	1.09551	0.4723	0.6104	1.2924	0.5254	1.022	1.94518
QV0-HT0398-096-H01	0.848	0.9013	1.06285	0.6507	0.8408	1.29215	0.7703	1.0099	1.31105
PM0-OT0216-003-F05	1.0106	0.9795	0.969226	0.9579	1.2374	1.29178	1.05	1.0129	0.964667
MR3-ST0290-025-D12	0.9805	1.191	1.21469	0.7118	0.919	1.29109	0.4454	0.9474	2.12708
QV4-BN0044-108-H02	0.3841	0.4087	1.06405	0.6199	0.8	1.29053	1.9346	0.6982	0.360901
MR2-CN0035-201-F04	0.2452	0.3775	1.53956	0.3281	0.4231	1.28955	0.5575	0.3995	0.716592
QV2-NN1077-231-D10	0.8319	1.0238	1.23068	0.7027	0.906	1.28931	0.8716	0.6086	0.698256
QV4-NT0250-559-D02	1.0902	1.0811	0.991653	1.0757	1.3868	1.28921	0.7175	1.3189	1.83819
PM3-HT0344-007-F02	0.543	0.5727	1.0547	0.4546	0.5859	1.28883	0.6668	0.7531	1.12942
CM1-HT0950-477-B08	4.6342	2.6025	0.561586	0.3971	0.5117	1.28859	0.4685	0.6464	1.37972
RC4-BT0337-011-B11	0.8958	1.5913	1.7764	1.0813	1.3924	1.28771	0.4942	1.4427	2.91926
RC2-FN0094-018-G10	1.6589	2.0237	1.2199	0.8706	1.1206	1.28716	2.0757	1.262	0.607988
PM0-OT0216-003-F06	0.897	0.803	0.895206	0.7219	0.9291	1.28702	0.9668	0.8493	0.878465
PM3-ET0207-008-H07	0.9322	0.9934	1.06565	1.0448	1.3439	1.28627	1.1511	1.05	0.912171
QV2-EN0096-607-E06	0.9403	1.6545	1.75954	0.3642	0.4684	1.28611	0.6983	0.6406	0.917371
RC2-NT0112-014-H08	0.3919	0.4377	1.11687	0.4051	0.521	1.2861	0.3857	0.5389	1.3972
PM0-BT0547-002-H07	1.1245	0.9915	0.881725	1.0556	1.3564	1.28496	1.1304	1.0985	0.97178
PM2-DT0042-002-D06	1.7649	1.943	1.10091	1.1203	1.4395	1.28492	1.5456	1.1613	0.751359
MR3-HN0062-007-B05	1.2776	1.4437	1.13001	0.9322	1.1976	1.2847	1.0666	1.2514	1.17326
MR0-MT0123-201-C07	0.4347	0.6635	1.52634	0.8573	1.1011	1.28438	0.278	0.8943	3.21691
MR2-NN1112-004-E10	1.8922	1.9099	1.00935	0.5332	0.6848	1.28432	0.7155	0.843	1.1782
CM1-NT0086-239-H03	1.9091	1.1358	0.59494	1.4913	1.9145	1.28378	1.1612	1.0548	0.908371
CM0-ET0122-659-G09	1.2658	1.1284	0.891452	1.2925	1.6587	1.28333	1.3734	1.1897	0.866244
CM3-HT0510-083-G03	0.7379	0.8935	1.21087	0.5759	0.7389	1.28304	1.0317	0.791	0.766696
PM0-DT0035-001-A01	0.4912	0.4618	0.940147	2.4824	3.1829	1.28219	1.8222	2.8985	1.59066
QV4-GN0122-583-A04	1.0663	1.0854	1.01791	1.0057	1.2893	1.28199	0.928	1.0957	1.18071
MR1-UM0009-022-A02	1.03	1.1235	1.09078	0.8855	1.1352	1.28199	0.8861	1.0906	1.23079
MR4-BT0403-202-H08	0.5001	0.5466	1.09298	1.6403	2.1025	1.28178	0.9837	2.2215	2.25831
MR1-GN0172-005-G10	1.0115	1.0841	1.07177	1.832	2.3455	1.28029	1.1904	2.2867	1.92095
RC2-FN0200-017-E05	5.0405	4.8804	0.968237	1.2278	1.5718	1.28018	0.6046	1.6306	2.69699
CM3-GN0092-408-D03	2.1431	1.7138	0.799683	1.3184	1.6874	1.27988	0.9944	1.7942	1.8043
PM0-GN0498-004-A11	1.7352	1.6678	0.961157	1.7302	2.2143	1.27979	3.6495	1.9964	0.547034
PM0-HT1167-001-C05	1.7677	1.2367	0.69961	1.4338	1.8342	1.27926	1.4148	1.659	1.1726
CM3-HT0629-161-G10	0.543	0.5931	1.09227	0.7213	0.9226	1.27908	1.1893	1.1786	0.991003
QV1-FT0203-449-H09	0.6393	0.7667	1.19928	1.5442	1.9744	1.27859	1.6161	1.3461	0.832931
CM0-CT0337-243-F11	1.648	1.8763	1.13853	0.3339	0.4268	1.27823	0.4839	0.5527	1.14218
CM3-FT0097-229-D02	2.0911	1.2862	0.615083	1.0154	1.2979	1.27822	1.5259	2.0747	1.35966
QV3-ET0196-372-A04	0.3942	0.3853	0.977423	0.2827	0.3609	1.27662	0.2588	0.3901	1.50734
QV1-ET0060-254-G01	5.2549	3.697	0.703534	0.6839	0.873	1.2765	0.9835	0.9408	0.956584
MR1-UM0063-002-A06	1.0583	0.959	0.90617	1.3765	1.7571	1.2765	1.2473	1.7462	1.39998
PM2-FT0055-001-F12	2.069	1.5237	0.736443	2.1841	2.7872	1.27613	1.134	2.1272	1.87584
MR3-HN0062-007-F09	0.8022	0.8603	1.07243	0.9009	1.1493	1.27572	0.8033	1.1333	1.41081
RC3-CT0347-017-B08	0.3521	0.3199	0.908549	0.7302	0.9308	1.27472	0.8812	0.637	0.722878
QV3-HT0262-014-B08	0.3692	0.407	1.10238	0.4174	0.5318	1.27408	0.8997	0.4194	0.466155
MR0-HT0165-007-D02	1.2669	0.7485	0.590812	0.3953	0.5033	1.27321	0.3463	0.5015	1.44817
MR3-HN0052-005-G11	1.1274	1.0173	0.902342	1.4694	1.8706	1.27304	1.2747	1.2684	0.995058
PM3-DT0064-001-F12	1.4977	1.4297	0.954597	1.506	1.9165	1.27258	1.53	1.5492	1.01255
RC0-BT0813-022-E08	1.1448	1.0109	0.883036	0.7815	0.9937	1.27153	0.8692	1.0542	1.21284
QV3-BT0569-075-B06	0.9834	1.2843	1.30598	0.8998	1.1439	1.27128	0.9836	1.185	1.20476
MR4-NN0206-201-E12	1.5378	1.7362	1.12902	0.7677	0.9757	1.27094	0.8722	1.0081	1.15581
PM0-ET0155-006-D06	1.0157	1.5656	1.5414	1.8326	2.329	1.27087	1.2469	5.1226	4.10827
RC1-GN0198-022-D12	1.5628	1.2557	0.803494	0.7966	1.0123	1.27078	0.7525	1.0057	1.33648
QV0-CT0224-029-D06	0.3432	0.4673	1.3616	0.8573	1.0894	1.27073	0.6555	1.1024	1.68177
QV4-HT0893-317-D01	0.9601	0.9695	1.00979	0.7249	0.9209	1.27038	1.0641	0.8932	0.839395
IL3-CT0220-027-E01	0.5933	0.6161	1.03843	0.598	0.7593	1.26973	0.7988	0.5822	0.728843
CM0-NT0131-641-H02	1.0684	1.1093	1.03828	2.6345	3.3427	1.26882	7.1005	2.8218	0.397409
MR0-UT0047-302-A01	1.2524	1.1457	0.914804	1.2237	1.552	1.26828	1.3126	1.2902	0.982935
QV4-BN0090-138-F05	0.7568	0.8615	1.13835	0.4441	0.5631	1.26796	0.5818	0.363	0.623926
PM3-CN0100-001-E05	1.2204	1.0913	0.894215	0.7846	0.9936	1.26638	0.8715	1.0423	1.19598
QV2-CI0106-609-A09	3.6917	3.105	0.841076	1.6662	2.1099	1.26629	1.7748	1.7837	1.00501
CM1-BT0054-159-E09	1.9565	1.8855	0.963711	1.3149	1.6647	1.26603	1.2742	1.4135	1.10932
MR4-TN0116-101-E02	1.2458	1.1745	0.942768	0.8324	1.0536	1.26574	0.5392	0.9943	1.84403
CM0-NN1010-281-E08	0.6716	0.7722	1.14979	0.952	1.2049	1.26565	0.7321	1.2469	1.70318
MR4-UM0022-003-C10	0.5647	0.6002	1.06287	0.4213	0.5332	1.26561	0.4594	0.4682	1.01916
MR1-TN0045-001-C05	0.2533	0.3609	1.42479	0.3608	0.4565	1.26524	0.9555	0.4086	0.42763
RC4-ET0131-011-D03	0.9436	0.9672	1.02501	0.8012	1.0121	1.26323	0.6755	0.8699	1.28779
MR2-NT0135-016-F06	0.1849	0.1998	1.08058	2.1269	2.6864	1.26306	2.3697	2.9618	1.24986
PM2-AN0089-004-E08	1.2183	1.103	0.90536	1.4481	1.828	1.26234	1.5371	1.5927	1.03617
PM0-BN0144-003-E05	1.0266	0.9935	0.967758	0.8151	1.0286	1.26193	0.9507	1.0604	1.11539
MR3-KT0050-003-C03	1.0141	0.9692	0.955724	0.878	1.1077	1.26162	0.9054	1.0673	1.17882
QV4-UM0095-391-A12	1.0059	1.0098	1.00388	0.8054	1.0158	1.26124	0.754	1.0021	1.32905
MR1-KT0058-006-H05	1.0354	1.118	1.07978	0.8943	1.1279	1.26121	0.9096	1.1919	1.31036
QV1-UM0105-189-H02	0.7028	0.7491	1.06588	2.7032	3.4092	1.26117	5.019	2.9664	0.591034
MR2-HT1162-003-B01	0.4723	0.5616	1.18907	0.5486	0.6916	1.26066	0.9578	0.5179	0.540718
MR0-BT0659-008-A08	1.052	0.9153	0.870057	0.7749	0.9764	1.26003	1.1436	1.0904	0.95348
CM4-HT0194-025-B12	1.0168	0.9663	0.950334	1.2518	1.5766	1.25947	1.7371	1.0635	0.612227
RC0-FN0204-022-D08	0.4367	0.7398	1.69407	0.4216	0.5308	1.25901	0.0963	0.5529	5.74143
MR1-GN0173-003-A05	0.8838	1.0149	1.14834	0.6485	0.8163	1.25875	0.9198	0.8212	0.892803
CM1-NT0271-633-D08	0.8954	1.5728	1.75653	0.6995	0.88	1.25804	0.8156	1.2358	1.5152
RC3-BT0661-022-H02	1.6633	2.1284	1.27962	0.8806	1.1077	1.25789	1.6044	0.9876	0.615557
QV3-TN0167-416-B07	1.4572	1.0249	0.703335	0.7434	0.9351	1.25787	0.7574	1.3539	1.78756
PM0-EN0064-001-E12	0.9373	1.1262	1.20154	0.9702	1.2194	1.25685	0.923	1.1827	1.28137
MR0-AN0083-005-B04	1.2155	0.7213	0.593418	0.9454	1.1878	1.2564	0.7883	2.1734	2.75707
QV3-MT0128-362-D08	1.059	0.8769	0.828045	0.8464	1.0633	1.25626	1.2229	1.1526	0.942514
QV0-HT0366-333-C11	2.1892	2.0686	0.944911	0.9558	1.2007	1.25623	1.099	1.2281	1.11747
CM0-CS0041-591-F03	0.9032	1.1593	1.28355	0.6447	0.8098	1.25609	0.3467	1.2146	3.50332
RC4-CN0048-014-F07	0.9497	1.2359	1.30136	0.5997	0.7529	1.25546	0.7455	0.6909	0.926761
MR1-HT1064-005-D02	0.796	1.2256	1.5397	0.3853	0.4836	1.25513	0.8166	0.5371	0.657727
MR2-NT0138-008-B02	0.8787	0.6346	0.722203	0.9488	1.1905	1.25474	0.6196	1.5385	2.48305
RC0-GN0134-031-H06	0.3984	0.5459	1.37023	0.5455	0.6843	1.25445	0.5686	0.6446	1.13366
CM1-CI0132-571-H08	1.9876	1.5501	0.779885	1.3456	1.6878	1.25431	0.8189	1.5186	1.85444
CM1-HT0244-028-H03	0.8166	0.9086	1.11266	0.7017	0.8801	1.25424	0.8215	0.8682	1.05685
RC1-GN0269-011-A05	0.5713	1.4938	2.61474	1.0754	1.3484	1.25386	0.7664	1.1331	1.47847
IL0-HT0205-129-C07	2.0693	1.9132	0.924564	1.1633	1.4583	1.25359	1.7111	1.6052	0.93811
MR4-UT0053-201-E01	0.8523	0.9405	1.10348	1.0213	1.2795	1.25282	0.9859	1.099	1.11472
CM3-CT0483-335-A09	0.6844	0.7324	1.07013	1.7003	2.1286	1.2519	1.0408	1.4491	1.39229
QV3-DT0045-108-B10	0.7234	0.9164	1.2668	0.5254	0.6577	1.25181	0.5673	0.7642	1.34708
QV2-HT0697-254-C10	1.0237	1.6475	1.60936	0.3215	0.4022	1.25101	0.3208	0.7016	2.18703
RC0-CT0318-031-B01	1.0195	0.9806	0.961844	0.9222	1.1529	1.25016	1.1367	0.9864	0.867775
CM1-FN0039-254-H12	0.9286	1.0168	1.09498	1.703	2.1284	1.24979	2.032	1.4374	0.707382
MR3-SN0010-102-A10	1.66	1.3309	0.801747	1.2466	1.557	1.249	3.7551	0.7974	0.212351
CM3-BN0151-146-G05	3.4114	3.2294	0.946649	1.4214	1.7752	1.24891	1.3624	0.9375	0.688124
RC2-UT0087-017-E07	1.0337	0.7895	0.763761	1.2504	1.5616	1.24888	2.4901	1.714	0.688326
QV4-ET0120-503-D01	1.105	0.998	0.903167	0.3162	0.3948	1.24858	0.3564	0.5544	1.55556
QV3-ET0198-497-B08	0.9613	1.6685	1.73567	0.4927	0.6151	1.24843	0.4159	1.138	2.73623
PM0-HT1076-004-C04	1.0134	0.9916	0.978488	1.5352	1.9163	1.24824	1.109	2.0403	1.83977
PM2-UM0053-012-G09	0.6517	0.6225	0.955194	8.0103	9.9958	1.24787	6.0886	9.9846	1.63988
QV2-NN0045-341-H06	1.5017	1.4017	0.933409	0.8099	1.0104	1.24756	0.9396	0.9816	1.0447
RC2-ET0019-016-F08	1.523	0.9637	0.632764	0.7977	0.9946	1.24683	1.9555	0.7287	0.372641
RC4-HN0114-011-C11	0.1884	0.2866	1.52123	0.2197	0.2739	1.2467	0.2726	0.3307	1.21313
PM3-ET0207-007-D05	0.8737	1.0645	1.21838	0.7506	0.9348	1.2454	0.807	1.1023	1.36592
QV3-NN1023-168-E03	1.4293	2.1516	1.50535	0.9943	1.2375	1.24459	1.4139	0.9843	0.69616
QV0-ET0031-253-D11	1.6439	1.5658	0.952491	6.3119	7.851	1.24384	16.43	9.1291	0.555636
RC3-CT0369-011-E06	0.9882	1.0377	1.05009	0.9708	1.2073	1.24361	1.222	1.0428	0.853355
CM0-BT0594-327-C04	0.945	1.3194	1.39619	0.843	1.0481	1.2433	0.8105	1.1134	1.37372
MR0-CT0451-012-H09	0.8739	0.8797	1.00664	1.546	1.9211	1.24263	2.2815	1.2666	0.555161
MR3-FN0206-004-G02	0.7873	1.2168	1.54554	0.7389	0.9178	1.24212	0.7095	0.8483	1.19563
QV3-HT0514-119-E11	0.7248	0.7127	0.983306	0.7664	0.9516	1.24165	0.8006	0.9159	1.14402
MR1-HN0068-001-A03	1.4726	1.2725	0.864118	0.8401	1.0429	1.2414	0.9586	1.0332	1.07782
CM0-CI0096-599-B12	1.2117	1.1994	0.989849	1.1482	1.4252	1.24125	2.2124	1.0891	0.492271
MR1-ST0206-010-E07	1.2921	1.277	0.988314	1.312	1.6269	1.24002	1.3419	1.2908	0.96192
CM0-BT0615-223-C01	1.1322	1.4766	1.30419	1.1795	1.462	1.23951	1.0973	1.5004	1.36736
RC2-HT1079-011-E02	0.7019	0.6314	0.899558	0.3411	0.4224	1.23835	0.7025	0.5003	0.712171
CM0-BT0862-587-C12	1.0154	1.2041	1.18584	0.8521	1.0546	1.23765	0.699	0.9673	1.38383
RC4-NT0117-011-F01	0.5151	0.7045	1.3677	0.9363	1.1586	1.23742	0.8642	1.3892	1.6075
RC4-GN0323-022-B09	1.7178	1.6828	0.979625	0.7858	0.9721	1.23708	1.1326	0.9164	0.809112
QV4-HT0401-064-C12	1.1067	1.0131	0.915424	2.7518	3.4039	1.23697	2.2635	4.4458	1.96413
QV3-ET0197-496-A10	0.6832	0.9619	1.40793	0.6404	0.7921	1.23688	0.3297	0.8366	2.53746
MR2-SN0008-001-C11	0.7298	0.6946	0.951768	1.0722	1.3257	1.23643	1.2255	1.2763	1.04145
RC2-BN0074-017-G01	1.0545	0.9768	0.926316	0.8394	1.0377	1.23624	1.0279	1.1156	1.08532
PM2-DT0042-004-C01	0.7738	0.5109	0.660248	1.7866	2.2084	1.23609	2.4242	2.5256	1.04183
CM1-HT0277-030-E08	1.1632	0.9489	0.815767	2.0515	2.535	1.23568	0.8563	1.0342	1.20775
CM3-GN0092-410-E08	1.4181	0.9335	0.658275	0.5955	0.7358	1.2356	1.1798	0.7866	0.666723
MR2-NN1111-006-D07	1.9075	1.4395	0.754653	4.8122	5.9449	1.23538	12.7903	7.9417	0.620916
RC0-ST0174-011-E04	0.5234	0.7035	1.3441	1.0105	1.2482	1.23523	1.4302	1.1312	0.790938
RC2-BN0033-015-D10	0.4578	0.4901	1.07055	0.9547	1.1787	1.23463	0.6753	1.024	1.51636
RC3-GN0271-011-F03	1.1192	1.1522	1.02949	1.0093	1.246	1.23452	0.9876	1.1756	1.19036
QV3-NN1025-172-C06	0.7822	1.0864	1.3889	0.8692	1.0727	1.23412	0.6595	0.8882	1.34678
MR1-MT0282-007-D04	2.1788	2.5583	1.17418	5.0516	6.2294	1.23315	1.6698	5.0889	3.04761
MR2-GN0126-008-G08	1.2894	1.1269	0.873972	1.1453	1.4117	1.2326	0.7541	1.4043	1.86222
RC0-FN0140-022-E11	1.4038	1.321	0.941017	1.5188	1.871	1.23189	1.3607	1.449	1.06489
RC2-HT0221-031-A09	1.1323	0.8221	0.726044	1.0355	1.2746	1.2309	1.0423	1.308	1.25492
PM2-UM0053-013-G12	1.2886	1.5749	1.22218	0.8987	1.1059	1.23056	0.4329	0.895	2.06745
MR3-GN0351-002-F06	1.1366	1.2571	1.10602	1.0702	1.3169	1.23052	1.2343	1.0883	0.881714
CM1-MT0189-610-D09	1.183	1.5426	1.30397	1.0163	1.2502	1.23015	0.7438	1.2317	1.65596
PM0-MT0202-011-C01	0.2372	0.357	1.50506	0.46	0.5654	1.22913	1.0467	0.4398	0.420178
QV3-HT0263-009-F04	0.5571	0.7088	1.2723	1.7347	2.1321	1.22909	1.0053	1.3652	1.358
CM0-NN1156-629-D02	1.3909	1.1734	0.843626	3.957	4.8634	1.22906	2.5727	2.8809	1.1198
CM1-CT0605-632-B11	1.226	0.9142	0.745677	0.9788	1.203	1.22906	0.6171	1.4731	2.38713
MR2-BN0114-006-B11	0.3438	0.325	0.945317	0.9133	1.1222	1.22873	2.8358	0.8089	0.285246
QV4-EN0032-225-H09	0.4764	0.7164	1.50378	0.4608	0.5661	1.22852	0.4781	0.4727	0.988705
QV0-ST0215-100-G06	1.1695	1.6423	1.40428	0.7053	0.8661	1.22799	0.68	0.8196	1.20529
CM0-GN0101-579-D03	0.6597	0.65	0.985296	0.8067	0.9906	1.22797	0.9637	1.0509	1.09048
CM0-HT0677-354-A04	1.0155	0.893	0.87937	1.1216	1.3772	1.22789	1.0058	0.938	0.932591
MR0-NT0039-007-H02	0.9766	0.9107	0.932521	0.9311	1.1428	1.22737	0.9651	1.1792	1.22184
PM0-BN0260-001-H11	0.9302	0.8605	0.92507	0.9541	1.1704	1.22671	0.9645	1.0055	1.04251
MR0-GN0176-204-H06	1.0683	0.8062	0.754657	1.6357	2.0062	1.22651	1.4664	1.4744	1.00546
PM2-KT0038-001-H05	0.9125	1.6826	1.84395	0.522	0.6401	1.22625	0.2386	0.6687	2.8026
MR0-BN0070-002-A12	0.5259	0.7457	1.41795	0.5684	0.6966	1.22555	0.4085	0.8061	1.97332
CM4-LT0057-080-A10	0.736	1.2997	1.7659	1.3066	1.5998	1.2244	0.6722	1.1783	1.7529
RC2-HT0221-031-E09	1.4315	1.7167	1.19923	1.1983	1.466	1.2234	1.079	1.5197	1.40843
QV2-PT0012-038-C02	0.9837	1.1147	1.13317	1.7468	2.1367	1.22321	1.9345	1.3559	0.700905
QV1-KT0023-484-D04	0.6002	0.5888	0.981006	0.4602	0.5628	1.22295	1.2376	0.5957	0.481335
MR0-BT0659-010-A08	1.2914	1.1648	0.901967	1.0149	1.2411	1.22288	1.8355	1.007	0.548624
CM0-NN1004-277-D04	1.3879	1.7408	1.25427	0.7484	0.9151	1.22274	0.8986	1.0199	1.13499
QV2-BT0271-052-B05	0.736	1.0256	1.39348	1.1474	1.4028	1.22259	0.8882	1.4038	1.5805
QV3-SN0022-186-C09	0.2925	0.3455	1.1812	0.6735	0.8231	1.22212	0.8015	0.7486	0.933999
MR2-HT1160-003-B11	1.1273	1.247	1.10618	0.7259	0.8871	1.22207	0.9951	0.9961	1.001
MR4-RT0048-010-G12	1.341	1.1426	0.852051	1.3267	1.6213	1.22205	3.2739	1.2415	0.379211
RC0-NT0124-021-H08	0.7223	0.4906	0.679219	0.8106	0.9901	1.22144	2.0381	0.7542	0.370051
MR0-HT0157-011-H07	0.224	0.3829	1.70938	0.8129	0.9918	1.22008	1.161	0.7668	0.660465
QV3-GN0205-433-C12	4.1547	2.5423	0.611909	0.9163	1.1177	1.2198	0.9752	1.0357	1.06204
PM3-NT0312-008-F08	0.9906	1.0148	1.02443	1.0675	1.3019	1.21958	1.1355	1.1491	1.01198
IL3-CT0219-022-G02	0.5554	0.6387	1.14998	0.9106	1.1103	1.21931	0.4762	0.791	1.66107
MR0-HT0448-005-D08	0.6196	0.6032	0.973531	0.6176	0.7528	1.21891	0.5274	0.7	1.32727
RC1-GN0073-014-C11	1.3172	1.2113	0.919602	1.1333	1.3809	1.21848	2.4257	1.2007	0.494991
MR2-NT0135-012-A07	2.376	1.8838	0.792845	1.7393	2.1183	1.2179	1.177	1.5611	1.32634
CM1-HT1145-677-H07	1.0858	1.1513	1.06032	1.4709	1.79	1.21694	1.4016	1.8493	1.31942
MR3-UT0091-005-E11	5.1409	3.4033	0.662005	1.0396	1.2644	1.21624	0.87	1.9351	2.22425
RC4-OT0071-012-E02	0.6254	0.7455	1.19204	0.8525	1.0367	1.21607	0.8064	0.5793	0.718378
PM0-HT0911-016-E05	1.388	1.4917	1.07471	0.6143	0.747	1.21602	0.7108	0.7598	1.06894
MR0-CT0451-006-D10	0.3485	0.5149	1.47747	0.4211	0.512	1.21586	0.7234	0.5819	0.804396
QV3-HT1014-448-G12	0.4398	0.6272	1.4261	1.2643	1.5366	1.21538	1.0064	1.5439	1.53408
MR4-UT0052-102-F09	1.0621	0.9643	0.907918	1.7612	2.1397	1.21491	4.1045	1.3338	0.32496
MR4-MT0255-208-A06	0.7928	0.7618	0.960898	0.6446	0.7831	1.21486	0.6085	0.9064	1.48956
PM3-GN0516-008-B04	0.9731	1.0427	1.07152	0.9717	1.1804	1.21478	0.8809	1.0006	1.13588
QV3-NN1023-178-G09	1.0122	1.2437	1.22871	1.5131	1.8375	1.21439	1.9436	1.3982	0.719387
CM0-MT0027-418-C04	1.0021	0.9492	0.947211	0.8391	1.0189	1.21428	0.9328	1.0252	1.09906
MR3-CI0184-002-E12	0.4972	0.7612	1.53097	0.6501	0.7883	1.21258	0.6964	1.1658	1.67404
MR2-EN0091-005-B11	1.0236	1.0967	1.07141	0.963	1.1677	1.21256	0.9215	1.0668	1.15768
CM0-UT0003-503-E11	0.8981	1.1792	1.31299	0.975	1.181	1.21128	1.3649	0.9147	0.670159
QV4-NT0251-599-A04	1.0179	0.9615	0.944592	0.8395	1.0167	1.21108	0.8644	0.9529	1.10238
PM0-OT0216-003-C08	0.7289	0.746	1.02346	0.5478	0.6634	1.21103	1.0208	1.0299	1.00891
PM2-CI0111-002-B06	1.0433	1.1574	1.10936	1.0712	1.2972	1.21098	1.3075	1.1493	0.879006
RC0-FT0153-021-F11	1.4718	1.1343	0.770689	0.9373	1.1348	1.21071	1.4148	1.6527	1.16815
MR2-UM0025-104-F01	0.8965	0.9762	1.0889	0.7045	0.8526	1.21022	0.9333	0.8494	0.910104
QV3-IT0006-403-H08	1.1436	1.0995	0.961438	0.9798	1.185	1.20943	0.9512	1.1313	1.18934
QV0-HT0493-136-C04	0.6677	0.6269	0.938895	0.702	0.849	1.2094	0.7333	0.7588	1.03477
CM0-CS0042-590-A05	2.5965	3.1748	1.22272	0.3095	0.3743	1.20937	0.3092	0.3201	1.03525
CM0-BN0106-293-B06	0.6692	0.8626	1.289	0.6939	0.839	1.20911	1.8	1.0397	0.577611
PM0-CT0263-005-E08	0.9867	1.2459	1.26269	0.8174	0.988	1.20871	0.5535	0.7862	1.42042
QV4-OT0035-124-B03	1.3044	1.1187	0.857636	1.1067	1.3375	1.20855	0.608	1.0907	1.79391
CM1-HT0290-043-B01	0.8553	0.8417	0.984099	0.802	0.9691	1.20835	1.3669	1.1347	0.830127
QV4-BN0090-163-C11	1.0066	0.8759	0.870157	1.1291	1.3643	1.20831	2.3083	1.0237	0.443487
PM3-CT0805-010-A11	1.0762	0.9037	0.839714	0.7888	0.9531	1.20829	0.7039	0.6945	0.986646
PM0-NN1173-002-B10	1.1721	1.0971	0.936012	0.8458	1.0217	1.20797	0.9966	1.1308	1.13466
QV4-BN0263-241-F01	1.357	1.0692	0.787915	1.2568	1.5175	1.20743	1.2985	1.4344	1.10466
CM1-UM0039-173-G01	0.1671	0.3437	2.05685	0.291	0.351	1.20619	0.5389	0.3341	0.619967
MR0-HT0559-024-A03	2.0535	1.0244	0.498856	2.909	3.5085	1.20608	4.7289	3.8224	0.808306
QV0-NT0152-448-H06	1.692	1.5211	0.898995	0.6959	0.8392	1.20592	1.045	1.2026	1.15081
QV3-OT0065-264-A05	3.468	3.631	1.047	4.3198	5.2063	1.20522	3.0064	4.5632	1.51783
MR2-NT0137-006-H09	0.5592	0.5773	1.03237	0.3296	0.3971	1.20479	0.4686	0.535	1.1417
RC3-FN0143-021-F04	1.318	1.1585	0.878983	1.1704	1.4097	1.20446	1.1493	1.299	1.13025
QV0-NN1022-246-B02	1.1095	0.9728	0.876791	0.9592	1.1553	1.20444	0.8942	1.31	1.465
MR0-BN0070-032-H04	1.9771	1.6207	0.819736	1.5652	1.8841	1.20374	0.9387	1.5902	1.69404
CM0-BN0103-296-H10	0.5743	0.5648	0.983458	0.4494	0.5407	1.20316	2.1207	0.5779	0.272504
MR1-HT0707-001-H12	0.4563	0.5039	1.10432	0.5814	0.6992	1.20261	0.9161	0.5244	0.572427
MR2-TT0014-011-H03	1.8433	1.4872	0.806814	0.661	0.7948	1.20242	0.5282	0.9281	1.7571
MR2-CT0222-006-B02	0.8782	0.7493	0.853223	0.8381	1.0069	1.20141	0.8804	0.9059	1.02896
CM0-CN0042-246-F02	0.6737	1.194	1.7723	1.3721	1.6484	1.20137	0.9578	1.203	1.256
PM0-CI0114-001-B08	1.1079	1.0941	0.987544	2.529	3.0371	1.20091	2.2879	1.4656	0.640587
QV1-FT0201-469-B07	0.9653	0.9416	0.975448	1.0818	1.299	1.20078	1.0281	1.3156	1.27964
MR1-RT0079-006-D12	0.8407	1.0143	1.20649	0.4383	0.5263	1.20078	0.7494	0.5595	0.746597
QV3-HT0514-127-B02	1.3085	1.161	0.887276	1.1472	1.3773	1.20058	1.046	1.1026	1.05411
QV3-DT0019-055-D09	1.004	0.9232	0.919522	0.7363	0.8838	1.20033	0.7635	0.7448	0.975508
MR2-CN0035-204-E05	0.5816	0.6952	1.19532	0.4752	0.5697	1.19886	0.4962	0.6222	1.25393
QV1-HT0572-353-E12	0.5146	0.6209	1.20657	0.5505	0.6599	1.19873	0.8383	0.6076	0.7248
PM0-CN0155-001-D05	0.8806	0.7509	0.852714	0.9925	1.1895	1.19849	0.9473	1.4529	1.53373
RC1-IT0013-022-G02	1.5398	1.4143	0.918496	0.8198	0.9823	1.19822	0.5564	0.89	1.59957
PM2-NN0222-001-D06	0.9032	0.956	1.05846	0.8195	0.9819	1.19817	0.8164	0.9325	1.14221
QV0-NN1022-282-C04	0.7859	0.697	0.886881	0.8472	1.014	1.19688	1.3015	0.8912	0.684748
QV3-ET0200-520-B11	0.2978	0.9911	3.32807	0.8785	1.0514	1.19681	0.6369	1.3951	2.19045
CM3-NT0090-171-H10	0.8796	0.7204	0.819009	1.122	1.3418	1.1959	1.7656	1.4142	0.800974
MR2-HT1163-010-B03	0.985	1.0669	1.08315	1.2407	1.4827	1.19505	0.9937	1.447	1.45617
CM3-BT0696-122-H06	1.7305	1.2667	0.731985	1.7121	2.0446	1.19421	1.3293	1.5969	1.20131
RC3-CT0413-022-F06	0.5892	0.7148	1.21317	0.5749	0.6865	1.19412	0.3846	0.9229	2.39964
MR3-ST0203-011-A04	0.3632	0.4191	1.15391	0.4369	0.5217	1.19409	0.836	0.4188	0.500957
QV0-HT0493-136-A06	0.9523	0.9	0.94508	0.6192	0.739	1.19348	0.2832	0.7656	2.70339
RC0-BT0813-022-H02	3.6706	3.695	1.00665	1.4852	1.7718	1.19297	0.9849	1.9957	2.0263
MR1-TN0046-005-E08	1.6216	1.4046	0.866182	0.5532	0.6598	1.1927	0.4782	0.677	1.41573
CM0-TN0032-533-G06	0.7742	1.506	1.94523	1.6282	1.9419	1.19267	1.0438	1.6998	1.62847
QV2-PT0012-070-B01	1.0642	1.0378	0.975193	1.0417	1.2422	1.19247	0.9262	1.0951	1.18236
CM0-CT0507-544-F06	3.6451	4.0172	1.10208	0.9995	1.1918	1.1924	1.0646	0.9638	0.905317
QV4-HT0894-362-D11	0.1696	0.1511	0.89092	0.5453	0.6502	1.19237	0.6487	0.5027	0.774934
MR0-HT0405-202-C03	0.7568	0.7959	1.05166	0.6096	0.7267	1.19209	0.5189	0.7218	1.39102
PM3-BT0346-001-H09	0.6168	0.7154	1.15986	0.5243	0.6245	1.19111	0.6173	0.7254	1.17512
CM1-GN0161-536-A01	0.8542	1.4495	1.69691	0.9978	1.1884	1.19102	1.4192	1.0998	0.774944
QV2-NN0045-372-F06	0.9063	0.8956	0.988194	1.0097	1.2024	1.19085	1.7286	2.0685	1.19663
CM1-TN0137-383-E11	0.3039	0.2837	0.933531	0.7854	0.9352	1.19073	3.774	1.0354	0.274351
QV3-BN0046-150-G03	0.9995	0.9717	0.972186	1.0378	1.2346	1.18963	1.1103	0.9989	0.899667
RC0-CI0066-021-H10	1.3908	1.3105	0.942263	1.2704	1.51	1.1886	1.0195	1.525	1.49583
RC2-CT0321-011-B09	0.5725	0.5189	0.906376	0.5615	0.6668	1.18753	0.9511	0.8341	0.876985
MR1-CT0749-001-B11	1.7164	1.924	1.12095	0.4817	0.572	1.18746	1.0212	0.5824	0.570309
QV2-OT0062-177-F06	0.5292	0.5699	1.07691	1.1942	1.4178	1.18724	1.4971	1.5253	1.01884
QV2-HT0540-357-D11	1.2554	1.5785	1.25737	0.6794	0.8066	1.18722	0.9155	0.7656	0.836264
MR1-ST0111-005-A09	3.5249	2.1883	0.620812	1.5531	1.8435	1.18698	1.2154	2.0086	1.65262
PM0-OT0019-005-C07	0.471	0.4354	0.924416	0.2905	0.3447	1.18657	0.4054	0.4722	1.16478
PM3-CT0263-008-D09	0.5457	0.5536	1.01448	0.644	0.7636	1.18571	0.7689	0.783	1.01834
RC0-ST0280-011-F12	0.9686	0.9018	0.931034	1.0081	1.1951	1.1855	0.7217	1.1896	1.64833
QV3-HT0544-131-E02	0.4891	0.6155	1.25843	0.3129	0.3708	1.18504	0.347	0.4037	1.1634
MR2-GN0123-008-B08	1.016	1.0054	0.989567	0.9877	1.1704	1.18498	0	1.0126	na
QV0-GN0140-430-A10	1.1285	1.199	1.06247	1.3573	1.6077	1.18448	1.0037	1.1931	1.1887
CM0-TN0037-532-C01	1.5888	2.5205	1.58642	0.9739	1.1534	1.18431	0.2963	1.2195	4.11576
PM0-ET0208-001-A06	1.041	0.8329	0.800096	1.2562	1.4877	1.18429	1.2499	1.0031	0.802544
RC2-BT0522-014-D06	0.1477	0.3854	2.60934	0.2267	0.2684	1.18394	0.5162	0.3142	0.608679
CM1-HN0016-549-E10	1.1319	0.9913	0.875784	1.0845	1.2839	1.18386	1.4741	1.4496	0.98338
PM2-CN0099-004-H05	0.9979	1.0425	1.04469	0.6695	0.7925	1.18372	0.422	0.7947	1.88318
CM2-BT0753-162-C12	0.9359	0.8832	0.943691	0.8226	0.9737	1.18369	0.8556	0.6995	0.817555
MR2-ST0130-003-A08	1.2262	1.9719	1.60814	1.2396	1.4672	1.18361	0.5189	0.9981	1.92349
QV3-CT0555-354-H03	1.1878	0.9703	0.816888	1.0525	1.2449	1.1828	1.0907	1.2474	1.14367
CM3-GN0103-404-B02	0.4706	0.5132	1.09052	3.0398	3.5946	1.18251	3.0952	2.7711	0.895289
RC0-CN0026-031-E03	0.9915	0.8925	0.900151	0.6296	0.7444	1.18234	0.745	1.0709	1.43745
CM1-NT0270-691-A03	1.8363	1.5551	0.846866	1.7243	2.0387	1.18233	1.1811	1.4702	1.24477
QV1-HT0313-082-H04	1.7967	1.3172	0.733122	0.7055	0.8341	1.18228	0.3261	1.0619	3.25636
QV0-BT0849-418-C03	0.7206	0.5981	0.830003	0.7026	0.8306	1.18218	1.0145	1.1587	1.14214
MR3-HT0446-201-H02	0.9022	0.9152	1.01441	1.0377	1.2244	1.17992	1.0119	1.1476	1.1341
CM3-BN0223-177-G11	1.2911	0.9158	0.709318	0.6348	0.749	1.1799	0.474	1.0503	2.21582
QV4-NT0027-169-B04	0.6852	0.8512	1.24227	0.5598	0.6602	1.17935	0.8319	0.7012	0.84289
QV3-ET0103-394-G12	0.6104	0.7899	1.29407	0.4454	0.5251	1.17894	0.8008	0.7796	0.973526
QV4-CI0151-601-C01	0.6277	1.208	1.92449	0.8155	0.961	1.17842	0.6151	0.9098	1.47911
RC2-HT1079-011-B01	0.8699	1.3253	1.52351	0.763	0.8991	1.17837	0.6014	1.0398	1.72897
CM1-AN0080-511-F09	0.5793	0.6031	1.04108	0.585	0.6893	1.17829	0.7569	0.7018	0.927203
RC0-TN0079-024-D04	0.9832	1.0044	1.02156	0.8605	1.0133	1.17757	0.9276	0.9282	1.00065
CM0-CI0095-601-E11	1.3915	1.1202	0.805031	1.0338	1.2167	1.17692	1.0061	1.0419	1.03558
QV4-NN1149-611-F03	1.4113	1.2154	0.861192	0.9086	1.0693	1.17687	0.9974	1.0979	1.10076
CM1-ET0192-668-G04	0.7616	0.6766	0.888393	1.6547	1.946	1.17604	1.8132	1.815	1.00099
MR2-EN0093-004-B01	1.3636	1.2396	0.909064	0.9635	1.133	1.17592	1.2738	0.906	0.711258
QV1-CT0417-313-E05	0.7997	0.765	0.956609	0.6902	0.8114	1.1756	0.8055	0.7466	0.926878
MR2-GN0030-023-D02	0.4031	0.6992	1.73456	0.7433	0.8738	1.17557	0.5942	1.0797	1.81706
MR0-BT0551-102-H03	0.8047	0.6952	0.863924	0.791	0.9298	1.17547	0.6306	1.1281	1.78893
MR0-CT0451-021-B12	1.323	1.3225	0.999622	1.2571	1.4775	1.17532	1.7514	1.3614	0.777321
QV2-HT0698-273-H08	1.3738	1.3434	0.977872	0.8289	0.9742	1.17529	0.9275	1.0005	1.07871
MR4-NT0142-101-G10	0.6662	0.8191	1.22951	0.8275	0.9721	1.17474	0.7704	0.739	0.959242
CM0-CI0139-675-G03	1.2627	1.4479	1.14667	0.9818	1.1533	1.17468	1.6291	0.9467	0.581118
PM3-ET0153-014-E12	1.0527	1.0773	1.02337	2.0407	2.3965	1.17435	0.5874	1.6759	2.85308
RC1-BT0254-114-C10	1.1096	1.0679	0.962419	1.2588	1.4781	1.17421	0.6413	1.1359	1.77125
MR3-FN0206-003-B11	1.0169	1.5271	1.50172	0.855	1.0029	1.17298	0.8085	1.1614	1.43649
PM3-CT0263-008-E10	0.7349	0.6439	0.876174	0.7496	0.879	1.17263	0.6949	0.6978	1.00417
PM0-BN0139-003-E07	0.6788	0.702	1.03418	0.9346	1.0958	1.17248	0.7435	0.7054	0.948756
QV3-DT0019-039-H10	1.5931	1.3115	0.823238	0.8457	0.9907	1.17146	0.8376	1.0329	1.23317
QV0-HT0103-023-E01	0.9184	0.9512	1.03571	0.9368	1.0974	1.17143	1.0083	1.086	1.07706
QV2-HT0540-356-F05	0.9907	0.8507	0.858686	0.7775	0.9106	1.17119	0.8495	0.8457	0.995527
QV4-EN0032-223-C06	1.4612	1.5462	1.05817	0.7666	0.8977	1.17101	1.0982	0.6888	0.627208
QV3-OT0064-230-G05	0.7086	0.7564	1.06746	0.7327	0.858	1.17101	0.3642	0.6056	1.66282
QV2-NT0048-360-B05	0.9597	0.9578	0.99802	0.9847	1.1526	1.17051	0.9977	1.1116	1.11416
MR3-FN0206-011-G03	1.0523	1.1938	1.13447	0.9721	1.1378	1.17046	1.0485	0.9953	0.949261
QV2-HT0496-240-E02	0.8007	0.8564	1.06956	0.4618	0.5401	1.16955	0.7509	0.8314	1.1072
IL3-ST0024-001-B01	1.3207	1.6346	1.23768	0.4639	0.5425	1.16943	0.6258	0.8317	1.32902
MR0-BT0659-004-C12	1.03	1.0049	0.975631	0.909	1.0626	1.16898	0.8686	1.2049	1.38717
CM1-NN1006-185-G04	2.5588	2.5536	0.997968	1.8856	2.2036	1.16865	2.3459	2.0181	0.860267
RC2-HT0273-011-B08	0.8228	0.8721	1.05992	0.9384	1.0964	1.16837	1.1719	0.9454	0.806724
CM1-TN0141-439-C04	1.1668	1.0673	0.914724	1.1064	1.2921	1.16784	0.8625	1.1029	1.27872
QV4-GN0247-597-C11	0.6338	0.5352	0.84443	0.5031	0.5872	1.16716	25.1721	5.5643	0.22105
PM0-OT0019-006-A09	1.3716	1.1224	0.818314	1.0853	1.2666	1.16705	0.9031	1.2432	1.37659
QV2-NT0048-347-D01	0.6311	0.9284	1.47108	0.983	1.1472	1.16704	1.7977	0.7726	0.429771
CM1-NT0242-679-B04	1.0078	0.9722	0.964676	0.9047	1.0558	1.16702	1.0742	1.0557	0.982778
MR3-ST0220-011-E07	6.0508	10.2961	1.70161	1.719	2.006	1.16696	1.3689	2.0421	1.49178
MR1-RT0030-002-A06	1.0182	1.2263	1.20438	0.5914	0.6901	1.16689	1.0156	0.9728	0.957857
MR0-GN0176-201-F11	0.6339	0.848	1.33775	1.0315	1.2035	1.16675	1.5357	0.9974	0.649476
MR2-HT1160-010-B02	1.0866	1.0074	0.927112	0.789	0.9205	1.16667	0.9665	0.9993	1.03394
PM0-HN0073-004-B09	2.3924	3.202	1.3384	1.4179	1.6539	1.16644	0.4989	1.9123	3.83303
CM0-TN0036-538-B10	0.9823	0.8912	0.907258	0.8794	1.0254	1.16602	1.0689	0.9867	0.923099
CM0-HT0244-078-A12	0.6784	0.4909	0.723614	1.2166	1.4182	1.16571	1.1619	1.6064	1.38256
QV0-OT0033-166-D06	1.75	1.5346	0.876914	1.165	1.3566	1.16446	1.4203	1.253	0.882208
CM0-GN0077-558-E02	1.2525	1.1709	0.93485	1.1691	1.3613	1.1644	1.1967	1.1217	0.937328
MR2-EN0092-004-A05	0.0392	0.0465	1.18622	0.6531	0.7604	1.16429	0.6665	0.5378	0.806902
RC0-NN0232-031-B11	0.948	1.0635	1.12184	1.307	1.5217	1.16427	1.1609	1.213	1.04488
MR1-TN0045-007-E04	2.0857	2.3848	1.14341	0.4523	0.5261	1.16317	0.4954	0.6156	1.24263
CM0-NT0133-616-B03	1.0774	1.1159	1.03573	1.4352	1.6688	1.16276	1.0411	0.9887	0.949669
QV2-NN0045-533-D03	1.4739	1.4398	0.976864	1.1939	1.3873	1.16199	1.6054	1.387	0.863959
CM1-ST0181-035-A04	0.544	0.5937	1.09136	0.786	0.9133	1.16196	1.0672	0.8255	0.773519
QV1-GN0320-523-G04	1.2183	0.9688	0.795206	11.4165	13.2585	1.16135	5.6746	12.0116	2.11673
MR3-BT0550-101-B06	1.4519	2.1972	1.51333	0.0304	0.0353	1.16118	0.0353	0.0303	0.858357
RC1-BN0014-011-C07	4.0949	2.8078	0.685682	0.8354	0.9699	1.161	2.5175	1.2138	0.482145
MR1-HT1183-003-A05	0.902	0.8773	0.972616	0.8645	1.0033	1.16056	0.8939	0.9292	1.03949
MR2-BT0590-111-D07	1.0026	0.9675	0.964991	1.0228	1.1869	1.16044	1.046	1.1695	1.11807
MR0-HT0407-006-A05	2.8833	4.4153	1.53134	0.2824	0.3276	1.16006	0.4055	0.6897	1.70086
QV0-EN0058-441-A07	1.057	0.9167	0.867266	1.1666	1.3533	1.16004	1.0135	1.5446	1.52403
QV1-GN0320-552-G10	0.883	1.4974	1.69581	0.6662	0.7726	1.15971	0.4252	0.7766	1.82643
QV0-CT0225-058-G09	1.0747	0.9818	0.913557	0.9418	1.0922	1.15969	1.0999	0.9121	0.829257
QV2-NN0054-320-G10	0.3998	0.5565	1.39195	0.8685	1.0069	1.15936	0.554	0.8588	1.55018
MR4-GN0227-001-G10	1.502	1.2254	0.815846	1.0769	1.2485	1.15935	1.055	1.2033	1.14057
RC2-BN0123-011-G04	0.95	0.7877	0.829158	0.7379	0.855	1.15869	0.742	0.8479	1.14272
QV2-NN0045-511-E11	1.1081	1.231	1.11091	0.9509	1.1018	1.15869	1.0581	1.2119	1.14535
QV2-BT0636-197-H06	1.2113	0.9878	0.815487	0.8462	0.9804	1.15859	0.9331	0.761	0.815561
QV3-BT0571-078-C03	0.7248	0.8311	1.14666	1.2436	1.4406	1.15841	0.9902	0.8903	0.899111
PM0-GN0210-003-G10	0.8562	1.2381	1.44604	0.7866	0.9107	1.15777	0.8539	0.586	0.686263
RC0-EN0022-022-G06	0.5021	0.8736	1.73989	0.2527	0.2925	1.1575	0.3462	0.333	0.961872
CM0-CI0096-596-H09	0.4997	0.5404	1.08145	0.9516	1.1014	1.15742	1.053	0.835	0.792972
MR2-HT1161-004-C04	1.0868	1.253	1.15293	0.7259	0.84	1.15718	0.5822	0.9656	1.65854
MR4-ET0140-004-B10	0.2597	0.5693	2.19214	0.4606	0.5328	1.15675	0.5408	0.4648	0.859467
QV3-HT0263-027-A11	0.9333	0.9022	0.966677	1.0096	1.1677	1.1566	0.7489	0.961	1.28322
PM0-CT0263-004-H01	0.8487	0.9182	1.08189	0.6673	0.7716	1.1563	0.8258	0.7766	0.940421
QV4-GN0122-426-F06	0.8984	0.8509	0.947128	0.694	0.8024	1.1562	0.8875	0.662	0.745915
QV2-HT0577-163-H11	1.147	1.2443	1.08483	0.9317	1.0771	1.15606	1.1699	1.128	0.964185
QV1-DT0069-057-B12	1.8993	1.9003	1.00053	2.8539	3.2992	1.15603	2.6162	2.136	0.816451
RC2-BN0332-011-G03	0.7077	0.667	0.94249	1.7821	2.0578	1.15471	0.9686	1.4591	1.5064
PM3-HT0175-001-E04	1.7784	1.3896	0.781377	1.3704	1.5824	1.1547	1.4076	1.4811	1.05222
QV0-NN1022-190-C06	3.3937	2.3022	0.678375	0.9623	1.1109	1.15442	1.0105	1.2044	1.19189
IL3-CT0220-066-D10	0.9609	1.2275	1.27745	0.6305	0.7276	1.154	0.8479	0.7685	0.906357
RC0-ST0314-011-G03	0.9925	1.1492	1.15788	1.8147	2.0939	1.15385	1.1819	1.8857	1.59548
QV2-HT0698-275-G06	1.1675	1.1954	1.0239	0.9355	1.0794	1.15382	0.8963	1.0151	1.13254
MR2-NT0138-002-B10	1.2892	1.7343	1.34525	1.3406	1.5466	1.15366	0.7775	1.6836	2.1654
RC2-BN0048-016-F12	1.4267	0.9707	0.680381	2.9285	3.3778	1.15342	4.2029	1.8859	0.448714
RC3-NN0070-021-F02	1.0235	0.5373	0.524963	1.0682	1.232	1.15334	1.9811	1.7407	0.878653
QV2-CT0227-022-E06	4.36	4.3718	1.00271	1.5162	1.7477	1.15268	3.9635	1.6383	0.413347
PM2-TN0101-001-E05	2.5731	2.0943	0.813921	0.8687	1.0013	1.15264	0.5107	0.6258	1.22538
MR1-SN0065-005-G07	0.6086	0.5999	0.985705	0.676	0.7787	1.15192	0.4913	0.8248	1.67881
PM0-HN0132-003-D11	0.7336	0.5756	0.784624	1.2097	1.3933	1.15177	4.6194	1.5212	0.329307
RC0-CT0379-031-G11	0.9454	0.8277	0.875502	0.9056	1.043	1.15172	1.2322	0.9865	0.800601
CM0-CN0159-806-C02	0.7209	0.72	0.998752	0.795	0.9155	1.15157	1.0731	1.0054	0.936912
PM0-MT0202-011-E04	1.0166	1.0567	1.03945	1.0979	1.2621	1.14956	1.024	1.0718	1.04668
MR4-BT0358-010-H10	1.1347	1.1261	0.992421	1.0626	1.2204	1.1485	0.8768	0.8933	1.01882
QV4-OT0035-365-D01	0.8821	0.7267	0.823829	0.265	0.3043	1.1483	0.2373	0.361	1.52128
CM1-NN1003-184-A12	1.774	1.979	1.11556	1.1676	1.3404	1.148	1.754	1.1502	0.655758
MR4-UT0052-101-B05	1.2899	1.3119	1.01706	1.0158	1.1659	1.14777	1.6978	1.116	0.657321
CM1-HT0244-028-B08	0.453	0.4455	0.983444	0.7029	0.8063	1.1471	0.6826	0.6091	0.892323
QV0-FT0041-223-G02	0.5045	0.6095	1.20813	0.818	0.9377	1.14633	0.451	0.7721	1.71197
QV2-BT0682-171-G07	0.9799	0.8398	0.857026	1.0134	1.1604	1.14506	2.1976	0.9565	0.435248
RC2-FN0094-019-C08	1.0818	1.4252	1.31743	2.0251	2.3188	1.14503	1.9837	1.6835	0.848667
QV3-NN1023-168-E10	1.2718	0.9398	0.738953	1.4172	1.6226	1.14493	1.3388	1.3849	1.03443
RC3-CI0043-013-F01	1.6321	1.1988	0.734514	0.7561	0.8653	1.14443	0.9275	1.1094	1.19612
CM0-NT0131-631-D05	0.4874	0.4843	0.99364	0.3242	0.371	1.14436	0.5837	0.5006	0.857632
RC2-BT0506-014-D05	0.4052	0.5752	1.41955	0.4832	0.5527	1.14383	0.3014	0.6798	2.25547
CM1-TN0141-407-B09	1.1064	1.217	1.09996	0.5892	0.6739	1.14375	0.6104	0.9693	1.58798
QV2-BT0616-446-H04	1.1594	1.0165	0.876747	0.8258	0.9445	1.14374	1.1871	1.1085	0.933788
QV2-MT0131-460-D05	0.4706	0.5814	1.23544	2.7069	3.095	1.14337	2.5421	2.142	0.84261
MR2-HT1161-007-H03	1.4143	1.1963	0.84586	0.7443	0.851	1.14336	0.5516	1.0869	1.97045
QV1-UM0104-355-G03	0.75	1.258	1.67733	1.2566	1.4367	1.14332	1.5054	1.7029	1.13119
QV0-ST0247-093-A07	0.2414	0.2396	0.992543	0.3205	0.3662	1.14259	0.4161	0.3151	0.75727
QV2-HT0464-093-F07	0.8411	0.9057	1.0768	0.7615	0.8699	1.14235	0.9023	1.1039	1.22343
PM0-AN0087-009-H11	0.3843	0.4811	1.25189	0.8897	1.0162	1.14218	0.6135	0.9712	1.58305
RC2-BN0120-014-E08	0.2941	0.3086	1.0493	0.9307	1.0625	1.14161	0.3146	0.5056	1.60712
PM2-HT0134-001-E07	0.9809	0.8035	0.819146	1.4424	1.6465	1.1415	2.8345	1.4477	0.510743
MR3-HT0588-102-E06	0.7733	0.803	1.03841	0.8293	0.9464	1.1412	1.2199	1.1166	0.915321
QV2-HT0540-358-E03	1.7107	1.7558	1.02636	1.9204	2.1912	1.14101	1.0624	2.2576	2.125
MR3-FN0206-013-F05	2.0865	1.9352	0.927486	0.9036	1.0308	1.14077	0.9303	0.9138	0.982264
RC0-GN0274-021-D02	1.0775	1.2429	1.1535	1.0736	1.2246	1.14065	0.9685	1.1513	1.18875
RC0-TN0078-032-C07	1.187	1.0623	0.894945	1.1156	1.2725	1.14064	1.6156	0.9711	0.601077
CM1-HB0002-666-H01	1.241	1.0703	0.86245	0.7594	0.8661	1.14051	1.1308	0.9267	0.819508
QV0-BT0847-410-G07	1.2047	1.0811	0.897402	1.1352	1.2947	1.1405	1.352	1.2131	0.897263
PM3-NT0312-023-B02	1.1399	1.5093	1.32406	0.7574	0.8637	1.14035	0.648	1.4452	2.23025
QV2-BT0685-259-A01	1.0012	0.9001	0.899021	0.4689	0.5343	1.13948	0.7258	0.7125	0.981675
MR0-HT0405-203-G10	2.0221	1.7513	0.86608	0.9345	1.0647	1.13933	1.7541	0.814	0.464056
CM1-GN0161-473-H04	1.1423	1.0844	0.949313	1.0442	1.1892	1.13886	1.024	1.2174	1.18887
CM3-SN0032-170-G03	0.2749	0.479	1.74245	0.6275	0.7146	1.1388	0.7098	0.6598	0.929558
QV2-NN0045-507-G01	0.2674	0.3906	1.46073	0.5462	0.6216	1.13804	0.4262	0.5948	1.39559
MR2-BN0114-003-C02	1.9785	2.1885	1.10614	2.1111	2.4018	1.1377	4.7645	2.6432	0.55477
PM3-CT0645-002-B08	1.7553	1.2349	0.703526	1.3351	1.5187	1.13752	0.7945	1.4473	1.82165
RC1-HT0268-014-A11	0.7852	1.0174	1.29572	0.0466	0.053	1.13734	0.0918	0.1116	1.21569
MR4-TN0115-102-B07	0.7835	0.9817	1.25297	0.6298	0.7157	1.13639	0.7127	0.7993	1.12151
PM0-GN0498-004-B03	0.8633	1.312	1.51975	0.6763	0.7685	1.13633	0.3401	1.1389	3.34872
RC4-GN0139-021-C12	1.2323	1.0916	0.885823	1.0862	1.2342	1.13625	0.8556	1.2096	1.41374
PM0-MT0433-001-B03	0.3376	0.5642	1.67121	0.4339	0.4928	1.13575	0.7052	0.4478	0.634997
PM0-GN0498-004-H06	1.2477	1.135	0.909674	0.9116	1.0353	1.1357	1.0961	1.0588	0.96597
PM2-UM0053-018-A12	0.8692	0.9359	1.07674	0.6622	0.7512	1.1344	0.7095	0.7831	1.10374
CM1-BN0116-187-B10	0.9294	1.0555	1.13568	1.0186	1.1555	1.1344	1.2297	1.0146	0.825079
RC3-CI0043-021-F05	0.5815	0.812	1.39639	0.4064	0.461	1.13435	0.2662	0.4834	1.81593
CM0-TN0038-552-A01	1.0835	0.9145	0.844024	1.9752	2.2403	1.13421	2.2976	1.5561	0.677272
QV2-FT0010-252-G07	3.2328	2.9887	0.924493	1.3597	1.5421	1.13415	1.9105	1.7152	0.897775
CM1-CT0339-053-D11	0.6832	0.7707	1.12807	0.5433	0.6161	1.134	0.7956	0.7491	0.941554
PM0-GN0513-004-B11	1.3931	1.1623	0.834326	0.3383	0.3835	1.13361	0.27	0.5972	2.21185
CM1-HT0760-252-C10	1.9582	1.9341	0.987693	1.1796	1.3372	1.1336	0.8691	1.3354	1.53653
RC0-BT0387-011-D04	1.448	1.1292	0.779834	1.8157	2.0576	1.13323	3.7342	2.945	0.788656
CM1-BT0596-116-H05	0.9188	0.8983	0.977688	0.673	0.7626	1.13314	0.5556	0.9742	1.75342
QV1-GN0065-323-H10	1.5423	1.6637	1.07871	1.7613	1.995	1.13269	1.0571	0.8677	0.820831
MR2-CI0128-016-F12	0.3637	0.6387	1.75612	0.2088	0.2365	1.13266	0.3416	0.4338	1.26991
CM1-HT0552-124-A02	2.2982	2.8898	1.25742	0.9198	1.0412	1.13199	0.9712	0.9642	0.992792
RC0-CN0028-012-D10	1.4768	1.9892	1.34697	1.5962	1.8068	1.13194	0.922	2.1249	2.30466
MR3-AN0027-004-G04	0.9606	1.0019	1.04299	1.0335	1.1697	1.13179	1.0549	1.2789	1.21234
QV0-BN0042-346-C09	1.5774	1.1492	0.728541	0.7242	0.8196	1.13173	0.7405	1.1983	1.61823
MR3-UT0129-011-G09	1.2311	1.1949	0.970595	0.6333	0.7166	1.13153	0.7257	0.7117	0.980708
CM1-BN0178-289-F08	0.656	0.7547	1.15046	0.4451	0.5036	1.13143	0.1057	0.6192	5.85809
QV4-UM0094-159-A08	0.5789	0.4852	0.838141	1.8467	2.0894	1.13142	3.6589	1.9202	0.524803
MR1-UM0008-002-A10	0.7716	0.8247	1.06882	0.2222	0.2514	1.13141	0.2366	0.4188	1.77008
MR1-GN0173-010-A01	3.2977	3.8479	1.16684	2.4041	2.7199	1.13136	1.3188	2.3207	1.75971
RC0-UT0028-021-F04	1.1703	1.8542	1.58438	0.6358	0.7193	1.13133	0.5581	1.0384	1.8606
PM2-ST0303-003-A09	1.1423	1.5156	1.3268	1.3093	1.4812	1.13129	0.6797	1.2808	1.88436
CM1-NT0271-684-B06	0.8572	0.8322	0.970835	0.9853	1.1145	1.13113	1.0076	0.8795	0.872866
QV4-HT0401-064-A01	2.1428	2.1516	1.00411	0.2324	0.2628	1.13081	0.2647	0.4787	1.80846
RC1-CT0161-001-B10	0.8847	0.9641	1.08975	0.7147	0.808	1.13054	0.7662	0.8947	1.16771
CM0-TN0037-506-F12	1.1562	0.789	0.682408	1.0894	1.2312	1.13016	1.1579	1.0475	0.904655
PM0-CT0263-001-E09	1.1267	1.0097	0.896157	1.0069	1.1377	1.1299	0.5446	0.9956	1.82813
MR3-HN0052-005-D12	0.9362	0.9326	0.996155	1.0475	1.1835	1.12983	1.0775	0.9627	0.893457
RC2-CS0018-019-F06	1.0481	1.1437	1.09121	1.214	1.3702	1.12867	1.0027	1.0954	1.09245
RC0-BT0812-033-C09	1.395	1.1427	0.81914	1.0036	1.1326	1.12854	1.1248	1.1528	1.02489
MR4-MT0255-203-E11	0.4838	0.6223	1.28628	3.2912	3.7125	1.12801	4.5163	5.1509	1.14051
QV3-BN0095-158-E03	0.8712	1.1369	1.30498	1.2517	1.4118	1.12791	3.8506	0.7664	0.199034
QV4-HT0401-064-G07	1.1212	0.9364	0.835177	1.0085	1.137	1.12742	1.0489	0.9358	0.892173
RC0-CT0094-002-E12	1.8214	1.2546	0.688811	1.6819	1.8959	1.12724	1.5727	2.7265	1.73364
CM0-CS0041-643-F12	0.724	0.775	1.07044	0.8794	0.991	1.1269	0.8317	1.1314	1.36035
RC0-AN0042-021-A10	1.296	1.3587	1.04838	1.0641	1.1991	1.12687	1.2904	1.1937	0.925062
CM0-CT0052-024-H06	0.8901	0.9224	1.03629	1.2673	1.4277	1.12657	1.9373	1.2116	0.625406
CM0-BT0794-409-B05	0.9208	1.0137	1.10089	0.7113	0.8012	1.12639	1.0284	0.8449	0.821567
IL3-CT0219-034-C03	0.6386	0.7562	1.18415	0.5851	0.6589	1.12613	2.1693	0.4981	0.229613
PM0-NT0319-004-A09	0.4529	0.4866	1.07441	0.4268	0.4804	1.12559	0.9889	0.5048	0.510466
CM0-UM0001-259-H01	1.3309	1.1013	0.827485	0.9615	1.0818	1.12512	1.2076	0.9067	0.750828
QV1-EN0042-237-G04	0.7754	0.8662	1.1171	2.7144	3.0516	1.12423	3.213	1.991	0.61967
QV4-BN0090-182-C02	0.4458	0.473	1.06101	0.3857	0.4336	1.12419	0.6593	0.4704	0.713484
CM0-NT0131-631-F09	0.9285	0.9554	1.02897	1.009	1.134	1.12389	1.1244	1.0633	0.94566
PM0-KT0046-001-D01	1.089	1.0899	1.00083	1.0843	1.2185	1.12377	1.1261	0.975	0.86582
PM2-CI0157-002-H10	1.1312	1.1941	1.0556	0.9892	1.1114	1.12353	1.1219	1.3115	1.169
RC0-TN0080-031-D12	0.6657	0.7226	1.08547	1.2388	1.3917	1.12343	0.5883	1.6094	2.73568
RC0-HT0862-032-G12	1.0831	1.0303	0.951251	1.1478	1.2887	1.12276	1.077	1.2127	1.126
MR0-HT0157-004-C05	0.9069	0.6066	0.668872	0.6946	0.7796	1.12237	0.9313	0.621	0.66681
IL3-CT0219-022-C12	1.4859	1.3077	0.880073	1.0892	1.2223	1.1222	1.2204	1.1643	0.954031
PM3-BN0174-012-H09	0.9646	0.8705	0.902447	1.0321	1.1577	1.12169	1.1075	0.9142	0.825463
QV1-CI0172-471-A05	0.8431	0.8886	1.05397	0.946	1.0608	1.12135	0.9034	1.0283	1.13826
MR1-MT0282-005-A01	0.6331	0.5191	0.819934	0.4352	0.488	1.12132	0.6033	0.6058	1.00414
RC2-CT0298-015-E10	0.9778	0.9714	0.993455	1.5166	1.6994	1.12053	1.1158	1.6311	1.46182
PM0-HT0911-004-F09	4.2516	4.099	0.964108	3.3876	3.7958	1.1205	2.6758	3.3287	1.244
RC2-FN0094-012-B07	1.1693	1.2671	1.08364	0.9741	1.0912	1.12021	1.1881	1.097	0.923323
QV3-HT0261-006-H08	0.8288	1.0734	1.29513	0.9049	1.0136	1.12012	0.7449	1.1631	1.56142
RC4-CT0628-031-H06	1.0035	1.0411	1.03747	0.8746	0.9794	1.11983	1.215	1.2551	1.033
QV3-BN0046-256-H11	2.5902	2.007	0.774844	2.1912	2.4537	1.1198	1.5293	2.7631	1.80677
MR1-RT0028-003-D12	1.001	1.1356	1.13447	0.9467	1.0599	1.11957	1.998	0.8628	0.431832
PM3-MT0110-007-E10	1.0663	1.2167	1.14105	1.0084	1.1285	1.1191	1.0054	0.9786	0.973344
PM3-FT0024-004-C07	1.5571	1.7565	1.12806	0.9967	1.1153	1.11899	0.8693	1.2948	1.48947
MR2-HT1160-001-F10	1.3122	1.1303	0.861378	0.9753	1.0913	1.11894	0.8447	1.1875	1.40582
QV3-ET0211-526-B05	0.6342	0.9166	1.44529	1.4497	1.622	1.11885	4.2207	1.4123	0.334613
CM0-BT0794-416-A05	0.9657	0.8973	0.929171	0.5628	0.6296	1.11869	0.7131	0.7232	1.01416
QV0-FT0002-230-B07	1.1058	1.0434	0.94357	0.9371	1.0479	1.11824	0.9397	0.9933	1.05704
QV0-CT0583-427-A06	1.0997	0.9916	0.9017	1.0896	1.2176	1.11747	1.0092	1.2295	1.21829
QV1-BT0678-158-D01	1.2686	1.0316	0.81318	1.12	1.2509	1.11687	1.1859	1.1945	1.00725
QV3-CT0634-535-F10	1.0486	1.0502	1.00153	0.988	1.1032	1.1166	1.0662	0.9495	0.890546
MR3-KT0048-001-F01	1.1311	0.9785	0.865087	1.2152	1.3567	1.11644	1.1635	1.1877	1.0208
QV4-NT0040-175-H09	1.3421	1.6508	1.23001	0.9431	1.0528	1.11632	1.2082	1.0099	0.835872
QV2-CI0105-591-C05	0.3464	0.2742	0.79157	0.5005	0.5587	1.11628	0.8403	0.4665	0.555159
PM2-DT0042-004-A04	1.8407	1.3964	0.758624	1.9143	2.1369	1.11628	1.2351	1.4977	1.21261
MR2-HT1160-010-C06	1.024	1.143	1.11621	1.0114	1.129	1.11627	1.0073	1.0512	1.04358
QV2-NN0045-403-E04	1.0283	0.7127	0.693086	0.9394	1.0483	1.11593	1.115	1.1852	1.06296
RC4-BT0337-014-E09	13.8147	15.248	1.10375	0.7338	0.8188	1.11584	0.8979	0.7685	0.855886
CM0-UT0003-553-H02	2.2262	2.2981	1.0323	0.763	0.8513	1.11573	0.5946	0.9864	1.65893
RC0-ET0078-021-C12	1.0537	1.0151	0.963367	1.0822	1.2072	1.11551	1.1972	1.358	1.13431
QV4-BN0090-190-F10	1.7295	1.2514	0.723562	1.1128	1.2413	1.11547	0.9083	1.7132	1.88616
QV1-BT0677-177-G10	0.6038	0.5609	0.92895	0.7439	0.8294	1.11493	0.9408	0.7687	0.817071
CM3-LT0079-092-B11	2.389	3.6187	1.51473	1.2929	1.4413	1.11478	1.624	1.3343	0.821613
MR4-NN1197-003-G12	0.7087	0.6618	0.933822	1.0373	1.1559	1.11434	0.9776	0.8562	0.875818
RC0-CT0030-001-B09	1.0515	1.1715	1.11412	1.2427	1.3847	1.11427	0.8116	1.3809	1.70145
MR3-ST0203-022-A08	1.5541	1.4757	0.949553	1.5436	1.7197	1.11408	0.7458	1.3113	1.75825
MR0-NN0087-003-A04	1.3489	1.0532	0.780784	1.0533	1.1733	1.11393	1.3755	0.7675	0.557979
QV2-FT0010-305-C06	1.2147	1.0512	0.865399	1.2052	1.3424	1.11384	1.184	1.392	1.17568
PM0-AN0087-011-G10	0.8151	1.2013	1.47381	0.8603	0.958	1.11357	0.8701	0.8109	0.931962
MR0-RT0033-106-H03	1.3529	1.4087	1.04124	1.2483	1.3898	1.11335	1.571	1.3327	0.848313
QV2-NN0045-413-B03	0.9808	1.0953	1.11674	0.7627	0.8489	1.11302	1.3909	0.9423	0.677475
RC4-CI0167-011-H03	1.1642	0.7579	0.651005	1.4876	1.6551	1.1126	0.9818	1.3656	1.39091
PM3-TN0104-003-D04	0.6292	0.5671	0.901303	0.7848	0.8731	1.11251	0.5779	0.6556	1.13445
MR0-HT0160-005-A01	0.9224	0.8665	0.939397	1.0211	1.1358	1.11233	0.8914	1.7327	1.9438
QV3-DT0012-021-H05	0.7896	0.9235	1.16958	0.9799	1.0899	1.11226	0.5967	1.4001	2.34641
PM3-BN0257-007-B06	0.9355	0.8898	0.951149	1.5681	1.7438	1.11205	1.2926	1.1778	0.911187
PM3-GN0516-016-C06	1.2815	0.9362	0.73055	0.7437	0.8268	1.11174	0.8349	0.9658	1.15679
QV0-BT0703-358-D03	8.9447	10.5656	1.18121	2.5823	2.8707	1.11168	1.0355	3.7681	3.63892
MR1-KT0058-003-H03	1.3249	1.1709	0.883765	0.4191	0.4659	1.11167	0.5177	0.6357	1.22793
MR0-NN0087-017-A01	1.4262	1.4758	1.03478	0.8339	0.927	1.11164	0.9615	1.1495	1.19553
RC3-GN0075-011-F11	0.7925	0.7984	1.00744	1.3924	1.5468	1.11089	1.2191	1.5898	1.30408
IL3-CT0213-042-E05	1.5136	1.4865	0.982096	2.0663	2.295	1.11068	1.8505	2.0518	1.10878
PM3-HT0424-001-F07	1.0809	1.1224	1.03839	0.8601	0.9549	1.11022	1.0009	0.8184	0.817664
QV2-NN0045-516-H02	1.5119	0.9118	0.603082	0.9668	1.0731	1.10995	0.7981	1.3934	1.7459
MR0-ST0019-004-H09	1.0506	1.0009	0.952694	1.1992	1.331	1.10991	0.9535	1.1674	1.22433
CM1-NN0211-474-E11	0.983	1.2172	1.23825	1.1505	1.2766	1.1096	1.5609	1.7279	1.10699
QV4-FT0004-221-H03	2.9082	3.3098	1.13809	0.6421	0.7122	1.10917	0.613	0.5715	0.9323
RC4-NN0231-021-G01	0.2484	0.3173	1.27738	0.7285	0.8079	1.10899	1.6893	0.5767	0.341384
MR0-FN0100-003-E01	0.9658	1.023	1.05923	0.9613	1.0655	1.10839	0.8758	0.9644	1.10116
QV1-CT0417-313-F10	1.1187	1.0457	0.934746	0.7247	0.8029	1.10791	0.8731	0.7112	0.814569
RC0-CT0380-036-H01	1.4019	1.3903	0.991726	2.6086	2.89	1.10787	1.2398	1.984	1.60026
PM3-ET0272-004-D08	1.0979	1.1512	1.04855	1.7744	1.9658	1.10787	1.0683	1.7824	1.66845
PM3-GN0510-007-C01	1.0414	1.0106	0.970424	0.9884	1.095	1.10785	1.0121	0.9658	0.954254
QV4-GN0122-583-E06	1.4413	1.863	1.29258	0.9794	1.0849	1.10772	1.1793	1.2366	1.04859
QV4-UM0095-360-C11	0.8072	0.9664	1.19722	0.8978	0.9943	1.10748	2.1589	1.3	0.602159
CM1-GN0160-508-D04	1.1323	1.1142	0.984015	0.5334	0.5907	1.10742	1.6136	0.7243	0.448872
QV1-ET0180-524-H01	0.5387	0.6352	1.17913	0.4341	0.4807	1.10735	0.6868	0.618	0.899825
QV3-BN0047-123-H07	1.4033	0.8994	0.640918	1.3634	1.5097	1.10731	1.9484	1.4009	0.719
QV4-BT0536-059-H09	0.578	0.5632	0.974394	0.6356	0.7038	1.1073	0.7254	0.6377	0.879101
PM0-AN0032-002-C10	1.4141	1.0836	0.766282	0.9358	1.0362	1.10729	0.7059	0.5079	0.719507
RC3-CN0018-016-F03	1.8992	1.9397	1.02132	1.4583	1.6147	1.10725	0.9516	1.7246	1.81232
CM1-BT0738-199-B08	0.9605	0.9587	0.998126	1.1249	1.2454	1.10712	0.8969	1.0344	1.15331
QV4-HT0536-127-H08	0.9775	1.0065	1.02967	0.8068	0.8929	1.10672	0.4331	1.2635	2.91734
MR2-GN0030-015-H10	0.905	0.8785	0.970718	1.2945	1.4322	1.10637	1.1681	1.0912	0.934167
MR0-NN1120-202-H04	0.9193	0.8956	0.97422	0.897	0.992	1.10591	0.9166	0.8564	0.934322
CM1-CT0605-637-H03	2.5974	1.411	0.543236	0.6783	0.75	1.10571	0.7853	0.9951	1.26716
QV0-AN0048-327-E06	1.0006	0.8245	0.824006	0.6996	0.7731	1.10506	0.8416	0.9008	1.07034
MR4-HT1052-003-B10	1.4366	1.6707	1.16295	0.9757	1.0782	1.10505	1.0794	1.0557	0.978043
QV3-OT0065-264-H03	1.3188	1.1362	0.861541	1.3082	1.4454	1.10488	2.5694	1.0538	0.410135
MR2-HT0757-006-B03	0.5396	0.5114	0.947739	0.4523	0.4997	1.1048	1.0141	0.4784	0.471748
QV2-ST0296-040-C12	0.0834	0.065	0.779376	0.0708	0.0782	1.10452	0.2497	0.1713	0.686023
RC2-UT0023-012-F10	0.8263	0.8045	0.973617	0.8442	0.9323	1.10436	1.0615	1.0791	1.01658
QV1-UT0092-411-D10	1.0978	0.9842	0.89652	0.7599	0.839	1.10409	0.9365	1.032	1.10198
PM0-HT0425-001-C08	2.6558	2.0899	0.786919	0.5752	0.635	1.10396	1.0146	0.8964	0.883501
CM0-BT0301-094-G03	1.0672	1.0458	0.979948	0.9677	1.0683	1.10396	0.9448	1.2206	1.29191
QV1-LT0035-101-E07	0.8535	0.693	0.811951	3.8235	4.2204	1.10381	2.6449	3.8276	1.44716
QV3-ET0063-271-A07	1.0887	1.1574	1.0631	1.477	1.6301	1.10366	1.0396	1.2275	1.18074
QV0-HT0368-113-F09	1.0645	1.2627	1.18619	0.9709	1.0713	1.10341	0.8329	0.9495	1.13999
CM1-HN0016-549-D10	1.3567	1.2123	0.893565	1.4715	1.6236	1.10336	1.1349	1.1363	1.00123
MR4-NT0140-214-B09	0.8523	1.3166	1.54476	0.9883	1.09	1.1029	0.8483	1.1169	1.31663
QV3-SN0057-217-E12	0.8763	0.9086	1.03686	0.4996	0.551	1.10288	1.6878	0.6577	0.389679
CM0-NN1004-273-C02	0.8588	0.9618	1.11993	0.9745	1.0747	1.10282	1.0193	1.023	1.00363
MR0-HT0240-001-B06	0.7904	0.8657	1.09527	1.1294	1.2453	1.10262	0.7869	1.0108	1.28453
RC2-BN0120-011-A05	0.8445	0.8477	1.00379	3.1537	3.4767	1.10242	7.0402	4.7585	0.675904
RC2-ET0022-012-F03	4.1641	3.8668	0.928604	1.3614	1.5006	1.10225	1.4543	0.8645	0.594444
RC4-HT0587-018-A07	0.7171	0.7972	1.1117	1.1438	1.2607	1.1022	0.9279	1.2571	1.35478
MR0-ST0032-002-G10	0.7894	0.9375	1.18761	1.5753	1.7362	1.10214	1.6789	1.412	0.841027
PM3-NN1082-006-F10	0.9023	1.0094	1.1187	0.9042	0.9965	1.10208	1.0472	0.863	0.824102
CM1-HT0759-227-E05	0.6036	0.6152	1.01922	0.4532	0.4994	1.10194	1.1349	0.5117	0.450877
RC0-HT0012-002-B03	0.5732	0.7083	1.23569	0.6213	0.6845	1.10172	0.7589	0.7166	0.944261
RC0-CT0380-032-A10	0.9034	0.9739	1.07804	0.9875	1.0877	1.10147	1.0074	1.0559	1.04814
QV2-BN0007-104-F08	0.7367	0.5962	0.809285	0.8859	0.9757	1.10137	1.5105	1.7815	1.17941
MR2-NT0137-003-F10	1.2355	1.4572	1.17944	0.1945	0.2142	1.10129	0.3273	0.3339	1.02016
MR0-HT0241-002-E09	0.7809	0.7974	1.02113	1.221	1.3441	1.10082	1.0554	1.1419	1.08196
QV0-HT0398-096-C08	1.0043	0.8616	0.857911	0.9241	1.0172	1.10075	0.7844	1.104	1.40745
QV1-NN0104-255-F05	1.0196	1.0274	1.00765	1.0354	1.1396	1.10064	1.21	1.1515	0.951653
QV4-CI0151-600-E12	0.9402	1.2785	1.35982	0.9883	1.0877	1.10058	0.8516	1.194	1.40207
QV0-HT0368-080-B01	1.3689	1.8561	1.35591	6.5573	7.2159	1.10044	4.5725	6.2778	1.37295
QV0-CI0197-500-B07	1.2946	1.1199	0.865055	1.0877	1.1967	1.10021	1.0482	1.2313	1.17468
QV2-HT0577-222-D02	7.2186	6.6916	0.926994	0.785	0.8636	1.10013	0.7152	0.9734	1.36102
QV3-ET0174-508-C08	1.7815	1.7446	0.979287	1.0743	1.1812	1.09951	1.0448	1.3905	1.33088
QV4-FT0005-201-H05	1.3667	2.1308	1.55908	0.288	0.3166	1.09931	0.1698	0.4378	2.57833
MR4-TN0111-201-G06	0.7656	0.8126	1.06139	0.7073	0.7775	1.09925	0.7311	0.8063	1.10286
PM0-HT1076-001-H09	1.243	1.3086	1.05278	1.1605	1.2756	1.09918	1.1009	1.3082	1.1883
RC0-HT0439-011-G10	0.7009	0.7276	1.03809	1.0505	1.1543	1.09881	0.6486	1.4183	2.18671
QV4-SN0024-167-A05	2.7993	3.1135	1.11224	3.1328	3.4397	1.09796	9.6272	3.4165	0.35488
PM0-BT0757-002-G04	1.2736	1.1002	0.863851	2.5173	2.7637	1.09788	2.7884	1.9822	0.710874
MR2-HT1163-011-F10	1.5463	1.5638	1.01132	1.3982	1.5323	1.09591	1.3517	1.6361	1.2104
MR3-FN0206-001-E05	1.5128	1.8374	1.21457	1.0505	1.1511	1.09576	1.0437	1.2156	1.1647
MR3-GN0151-004-F06	1.3139	1.392	1.05944	1.3206	1.447	1.09571	2.0379	1.2959	0.6359
QV3-HT0264-018-A11	0.617	0.6205	1.00567	0.5837	0.6394	1.09543	0.5474	0.596	1.08878
CM0-NT0133-640-G12	0.8643	0.9519	1.10135	0.7879	0.863	1.09532	0.9266	0.8477	0.91485
MR2-GN0030-022-F07	1.0247	1.0625	1.03689	1.1397	1.2481	1.09511	1.1747	1.5664	1.33345
PM0-CT0248-001-A05	0.6833	1.4255	2.0862	2.6562	2.907	1.09442	1.4473	2.1097	1.45768
CM1-HN0016-568-B12	0.8256	0.7831	0.948522	2.3606	2.5831	1.09426	0.6964	1.6219	2.32898
QV2-NN0045-533-E09	0.6671	0.7924	1.18783	1.1836	1.2949	1.09404	1.4279	0.7337	0.513832
PM0-AN0033-001-A05	1.2979	1.1094	0.854765	0.8283	0.9061	1.09393	1.0133	1.0773	1.06316
QV0-FT0038-234-G04	0.6521	1.0633	1.63058	0.769	0.8412	1.09389	0.7589	0.6186	0.815127
QV1-ET0178-525-C10	1.2171	1.2311	1.0115	0.9497	1.0384	1.0934	1.1897	1.0285	0.864504
MR3-GN0154-003-H04	2.5773	1.4363	0.557289	1.0795	1.1802	1.09328	0.8675	1.4671	1.69118
QV0-BN0148-329-B07	1.1582	0.9712	0.838543	0.966	1.056	1.09317	1.0171	1.0335	1.01612
PM4-DT0056-002-E02	2.6938	2.4447	0.907528	1.008	1.1018	1.09306	0.3935	1.1007	2.7972
QV4-NN1101-235-E07	1.0297	1.0288	0.999126	0.7859	0.8589	1.09289	0.7207	0.7584	1.05231
QV4-NT0248-567-D01	0.8976	0.8036	0.895276	0.784	0.8567	1.09273	0.8978	0.946	1.05369
CM0-HN0206-818-B11	0.6342	0.6987	1.1017	0.671	0.7332	1.0927	0.8367	0.7082	0.84642
MR0-SN0040-002-G05	0.488	0.4465	0.914959	1.3163	1.4371	1.09177	2.5902	1.3878	0.535789
CM0-MT0186-790-E01	1.031	0.9689	0.939767	1.0218	1.1154	1.0916	0.9874	1.0502	1.0636
MR3-FN0209-008-H06	0.2013	0.2593	1.28813	0.5188	0.5663	1.09156	0.6244	0.438	0.701473
QV4-CT0491-351-F05	0.9041	0.8718	0.964274	0.9537	1.041	1.09154	1.0607	1.0398	0.980296
IL3-CT0220-067-B03	0.4294	0.5441	1.26712	0.8216	0.8968	1.09153	1.1238	0.8727	0.776562
PM2-TN0119-006-A08	0.2853	0.5277	1.84963	1.0313	1.1252	1.09105	3.7803	1.1226	0.296961
PM3-HT0909-014-B03	1.2289	1.0931	0.889495	2.0092	2.1911	1.09053	4.7154	1.8902	0.400857
RC2-BT0642-019-F06	1.0635	1.0911	1.02595	0.9158	0.9985	1.0903	1.1404	0.9846	0.863381
MR3-UT0050-004-H04	0.7832	0.7465	0.953141	0.7987	0.8707	1.09015	0.8921	0.9249	1.03677
MR4-KT0047-001-E06	0.611	0.6428	1.05205	0.7241	0.7889	1.08949	0.9807	0.6834	0.696849
MR3-FN0206-001-B09	1.0255	1.0712	1.04456	1.288	1.4032	1.08944	0.9375	1.2159	1.29696
CM1-UM0039-182-E05	0.8997	1.0512	1.16839	1.1289	1.2292	1.08885	2.1739	0.9149	0.420857
RC3-CI0043-024-F11	1.0656	0.6716	0.630255	0.539	0.5866	1.08831	1.4606	0.7084	0.485006
QV4-GN0248-593-H01	1.0017	1.059	1.0572	0.9555	1.0397	1.08812	0.9537	1.1054	1.15906
CM0-CN0159-806-G05	1.1037	1.3013	1.17903	0.8369	0.9105	1.08794	0.539	0.8553	1.58683
RC2-ST0164-011-F02	1.0927	1.1296	1.03377	1.1376	1.2376	1.0879	0.9836	1.0807	1.09872
MR1-UM0009-002-C06	1.4489	1.0488	0.723859	0.7682	0.8356	1.08774	1.7499	0.6833	0.390479
QV1-GN0207-489-B09	1.4461	1.6545	1.14411	0.9841	1.0704	1.08769	1.1516	1.7202	1.49375
MR2-CI0128-012-A06	1.0626	1.134	1.06719	0.9219	1.0024	1.08732	0.8907	1.0724	1.204
QV4-BN0090-190-B08	1.0877	0.9943	0.914131	0.9561	1.0388	1.0865	0.8838	0.8912	1.00837
CM0-BT0301-094-E03	0.7658	0.9255	1.20854	1.8585	2.0178	1.08571	1.0852	1.5423	1.42121
CM1-BN0116-189-G11	0.9756	1.0503	1.07657	0.975	1.0584	1.08554	1.0269	1.3357	1.30071
MR1-CT0390-001-C02	0.9981	0.6294	0.630598	1.3232	1.4362	1.0854	2.066	2.0632	0.998645
MR2-CI0186-007-F03	0.8454	0.7962	0.941803	0.6964	0.7558	1.0853	1.1861	0.5772	0.486637
MR1-CT0056-005-B05	1.1278	1.0597	0.939617	2.0616	2.2369	1.08503	3.5618	1.7372	0.487731
CM1-MT0244-695-H05	0.7969	0.7571	0.950056	0.8924	0.9682	1.08494	1.1665	1.1321	0.97051
QV4-CT0361-106-D03	1.0776	1.2587	1.16806	0.8188	0.8877	1.08415	0.6109	0.8023	1.31331
PM0-OT0019-005-A05	1.3289	0.8425	0.633983	0.7959	0.8628	1.08406	0.3281	0.5023	1.53094
RC0-ET0026-031-D05	1.5486	2.0932	1.35167	1.4353	1.5557	1.08388	1.5055	1.9735	1.31086
QV4-BT0407-115-B02	1.0836	1.1847	1.0933	0.9845	1.0669	1.0837	0.9949	0.9825	0.987536
MR3-EN0090-009-F03	0.964	1.061	1.10062	0.7384	0.8002	1.08369	0.6684	0.8409	1.25808
QV1-EN0132-528-C11	0.8843	0.8491	0.960195	0.9516	1.0309	1.08333	1.1211	0.983	0.876817
QV3-HT0461-103-E08	0.8087	1.0454	1.29269	1.2032	1.3031	1.08303	1.1721	1.3229	1.12866
QV3-BT0537-064-F07	1.3221	1.3626	1.03063	1.4063	1.5229	1.08291	1.3063	1.2242	0.937151
QV3-BN0045-120-F02	1.2353	1.1253	0.910953	0.8927	0.9666	1.08278	0.8936	1.0199	1.14134
MR2-NT0137-006-D01	0.8615	0.8426	0.978062	0.6598	0.7143	1.0826	0.6897	0.6506	0.943309
MR1-CT0735-003-H05	0.9337	0.9823	1.05205	1.9739	2.1367	1.08248	1.438	1.9763	1.37434
CM1-BT0614-142-H11	3.242	2.2875	0.705583	4.73	5.1169	1.0818	4.1055	7.9294	1.93141
RC1-BN0051-011-A08	1.2843	1.0981	0.855018	1.0675	1.1546	1.08159	1.3363	1.0951	0.819502
CM0-AN0007-490-C02	0.1153	0.2015	1.74761	0.5934	0.6417	1.0814	0.8737	0.6336	0.725192
PM0-CT0642-003-C01	1.7174	1.3743	0.800221	1.1367	1.2292	1.08138	1.0039	1.1776	1.17303
QV1-HT0518-327-F12	0.8309	0.952	1.14575	0.8707	0.9415	1.08131	0.9122	1.0019	1.09833
CM1-BN0020-176-B09	1.092	0.9753	0.893132	0.9245	0.9994	1.08102	1.0199	1.0334	1.01324
MR4-TN0116-102-G03	1.1375	0.9672	0.850286	0.5464	0.5906	1.08089	0.709	1.0143	1.43061
CM1-FN0107-320-D10	0.8676	0.8415	0.969917	1.0318	1.1146	1.08025	1.3205	1.0092	0.764256
RC3-CI0043-022-E02	1.6667	1.4786	0.887142	1.1733	1.2672	1.08003	0.8883	1.4184	1.59676
QV4-BT0536-059-C01	1.072	1.296	1.20896	0.48	0.5183	1.07979	0.5991	0.6216	1.03756
QV4-OT0067-275-D07	0.2908	0.3624	1.24622	0.3163	0.3415	1.07967	0.3919	0.3661	0.934167
MR4-NT0141-210-A02	0.7639	0.6263	0.819872	0.6665	0.7196	1.07967	1.3764	0.8515	0.618643
MR3-GN0154-002-D12	0.9786	1.1375	1.16237	1.113	1.2016	1.0796	1.0551	1.022	0.968629
PM0-CT0802-006-G04	1.144	1.0473	0.915472	0.7404	0.7992	1.07942	1.835	0.8662	0.472044
MR2-HN0034-001-A02	1.2406	1.0479	0.844672	1.491	1.6087	1.07894	1.0972	2.0607	1.87814
MR2-HT1160-002-C06	1.806	2.7248	1.50875	0.1357	0.1464	1.07885	0.1783	0.2626	1.4728
RC0-FN0084-021-C02	1.8299	1.7047	0.931581	1.9715	2.126	1.07837	1.286	1.5627	1.21516
MR1-HT1064-009-A01	1.0131	0.9555	0.943145	9.7156	10.4745	1.07811	6.5726	5.7018	0.867511
RC0-PT0026-031-D11	1.2922	1.0482	0.811175	1.2851	1.3854	1.07805	0.6701	1.1804	1.76153
MR2-GN0123-003-A05	1.0867	1.1829	1.08852	0.9664	1.0409	1.07709	1.1045	1.1569	1.04744
QV0-EN0055-440-E05	1.0584	1.1011	1.04034	1.245	1.3401	1.07639	1.1524	1.0251	0.889535
QV3-OT0065-231-H11	1.3074	0.9118	0.697415	0.4845	0.5213	1.07595	0.2611	0.5643	2.16124
QV2-MT0130-472-A07	0.7023	0.7608	1.0833	1.0465	1.1253	1.0753	1.339	1.2037	0.898954
PM0-CT0289-001-E05	1.8122	1.8263	1.00778	1.0364	1.1141	1.07497	0.9064	1.3763	1.51842
MR4-NT0141-212-F03	0.4962	0.6283	1.26622	0.6521	0.7009	1.07484	0.5467	1.2919	2.36309
QV1-ET0008-250-B06	0.5709	0.772	1.35225	0.9196	0.9881	1.07449	0.3553	0.5851	1.64678
RC0-TN0080-027-G08	0.9652	0.9781	1.01337	0.9454	1.0158	1.07447	1.132	0.982	0.867491
MR3-HN0062-004-A05	1.4853	1.5087	1.01575	1.6831	1.8082	1.07433	1.1814	1.6339	1.38302
QV0-NN1071-255-A02	0.328	0.4691	1.43018	0.9544	1.0252	1.07418	0.7082	0.808	1.14092
QV2-EN0097-599-H05	1.0753	1.1545	1.07365	0.905	0.9721	1.07414	0.854	0.8962	1.04941
RC0-FN0204-022-B01	2.4633	2.2719	0.922299	0.1529	0.1642	1.0739	0.2785	0.1778	0.63842
CM0-CT0809-791-C11	0.3841	0.4002	1.04192	0.3659	0.3929	1.07379	0.4743	0.5151	1.08602
PM0-NN0046-001-E11	1.1604	1.2626	1.08807	0.8299	0.8911	1.07374	0.7215	0.8257	1.14442
QV4-UM0094-156-H07	1.3334	1.0961	0.822034	0.9828	1.0551	1.07357	1.0249	1.1719	1.14343
MR3-GN0349-004-G03	0.996	1.0641	1.06837	1.1831	1.2701	1.07354	1.0613	1.0383	0.978328
MR2-NT0138-006-C07	0.3964	0.3504	0.883956	0.8577	0.9207	1.07345	1.0539	1.6121	1.52965
QV0-UM0093-360-F03	2.9221	3.233	1.1064	0.6564	0.7046	1.07343	0.8144	0.836	1.02652
PM0-OT0019-006-E07	2.7493	2.045	0.743826	1.6372	1.7574	1.07342	2.4431	2.3809	0.974541
RC0-CT0380-034-H10	1.1439	1.3261	1.15928	1.0717	1.15	1.07306	1.1431	1.0471	0.916018
PM0-NN0046-004-D10	0.928	0.9732	1.04871	1.0144	1.0878	1.07236	1.217	0.8965	0.736647
PM0-MT0202-007-B11	0.6486	0.7811	1.20429	1.6862	1.8076	1.072	0.6499	1.3563	2.08694
CM0-TN0034-493-D02	0.7428	1.054	1.41896	0.7509	0.8048	1.07178	1.0222	0.9921	0.970554
CM1-CT0605-671-A12	0.7025	0.8036	1.14391	0.7769	0.8326	1.0717	0.9489	0.6032	0.635683
CM0-CI0096-599-B04	1.0879	0	0	1.1954	1.2808	1.07144	0.987	1.355	1.37285
QV3-BT0537-070-C06	0.9964	1.0018	1.00542	0.8106	0.868	1.07081	0.7836	0.9878	1.26059
MR0-RT0037-004-B09	1.2635	1.1929	0.944123	0.8459	0.9053	1.07022	0.929	0.9114	0.981055
CM0-BT0689-311-E09	0.9321	1.0194	1.09366	1.3375	1.43	1.06916	0.8362	0.8851	1.05848
MR0-SN0039-001-C05	0.9806	1.0029	1.02274	1.0001	1.0685	1.06839	0.9928	0.9618	0.968775
QV1-GN0319-526-F08	0.6152	0.7154	1.16287	0.6189	0.661	1.06802	1.5811	0.7718	0.488141
QV0-ET0151-473-B12	0.5028	0.782	1.55529	0.8044	0.859	1.06788	0.37	0.8081	2.18405
CM1-AN0080-524-F02	1.5154	2.938	1.93876	0.941	1.0047	1.06769	1.2963	1.3569	1.04675
CM1-FN0111-294-D09	0.8932	0.8579	0.960479	0.9032	0.9642	1.06754	0.9234	0.928	1.00498
RC4-NT0116-011-F02	0.9992	1.1005	1.10138	1.0191	1.0878	1.06741	1.1766	1.0908	0.927078
CM1-HT0141-013-G11	0.9597	2.5103	2.61571	1.1833	1.2627	1.0671	0.4774	1.1915	2.49581
QV2-NN0045-494-A04	17.4869	18.0013	1.02942	1.0258	1.0946	1.06707	1.2597	1.096	0.870048
RC4-HT0742-011-H06	1.0579	0.8197	0.774837	0.9303	0.9925	1.06686	1.3613	1.1689	0.858665
RC0-CT0323-031-D09	0.46	0.5798	1.26043	0.906	0.9661	1.06634	0.6513	0.4085	0.627207
RC0-BN0050-031-D12	0.4335	0.5292	1.22076	0.2161	0.2304	1.06617	0.2677	0.2471	0.923048
QV2-NN1073-433-B03	0.9078	0.9966	1.09782	2.5714	2.7415	1.06615	0.8385	1.1776	1.40441
CM1-NN0193-475-E02	0.921	0.9304	1.01021	0.9793	1.044	1.06607	1.0542	1.1902	1.12901
RC2-BT0318-011-F05	0.708	0.7892	1.11469	0.6837	0.7288	1.06596	0.7452	0.8655	1.16143
CM0-TN0032-534-H02	0.866	0.8207	0.947691	0.9187	0.9791	1.06575	1.1381	1.5574	1.36842
MR4-ST0240-031-F05	2.053	1.9554	0.95246	0.9047	0.9641	1.06566	0.8622	1.3721	1.59139
CM1-CI0032-627-D03	0.875	1.0231	1.16926	0.7252	0.7722	1.06481	0.8144	0.6454	0.792485
QV3-BT0537-053-C03	0.9005	0.9686	1.07562	0.8242	0.8776	1.06479	0.9004	0.9806	1.08907
CM1-LT0042-112-D08	1.5577	1.3095	0.840663	1.1021	1.1735	1.06479	0.4012	0.9907	2.46934
CM0-CI0095-601-E07	1.1622	1.3471	1.15909	1.597	1.7001	1.06456	2.5444	1.4961	0.587997
PM2-ST0303-003-E12	0.7298	0.7815	1.07084	1.2901	1.3733	1.06449	1.3684	1.1827	0.864294
CM0-CT0406-516-B11	0.9868	0.845	0.856303	0.9176	0.9767	1.06441	0.8344	0.837	1.00312
MR2-CT0595-003-H05	1.0554	0.9653	0.91463	1.0082	1.073	1.06427	1.0754	0.9579	0.890738
PM0-ET0254-001-B05	1.0332	1.2312	1.19164	0.7564	0.805	1.06425	0.5099	0.9524	1.86782
CM0-NN1156-626-E10	0.3102	0.5383	1.73533	1.0493	1.1166	1.06414	0.4848	0.7593	1.56621
RC0-NN0232-031-A06	1.5484	1.7108	1.10488	1.1102	1.1812	1.06395	1.9113	1.1811	0.617956
MR2-EN0094-001-H09	0.4755	0.5896	1.23996	0.7162	0.762	1.06395	1.169	0.8898	0.761163
MR3-GN0187-014-B08	1.2621	1.1431	0.905713	1.3787	1.4665	1.06368	1.3609	1.3369	0.982365
QV4-EN0032-215-E01	1.3741	1.1527	0.838876	1.215	1.2921	1.06346	1.2204	1.1836	0.969846
MR4-DT0078-002-C04	0.323	0.264	0.817337	0.3579	0.3806	1.06343	0.3641	0.3378	0.927767
MR0-HT0168-003-F10	0.4526	0.5033	1.11202	0.5596	0.595	1.06326	0.8457	0.509	0.601868
QV1-FT0169-275-A11	0.2802	0.4031	1.43862	0.2648	0.2815	1.06307	0.6607	0.5533	0.837445
RC1-HT0623-011-A09	1.0581	1.1284	1.06644	1.0858	1.1541	1.0629	1.0448	1.1672	1.11715
MR3-SN0010-103-D07	0.4061	0.656	1.61537	0.6296	0.6692	1.0629	0.3942	0.6205	1.57407
PM0-CI0109-001-A07	1.672	2.0567	1.23008	1.3113	1.3932	1.06246	0.8223	1.8534	2.25392
MR0-HT0559-032-G08	1.1613	1.1332	0.975803	0.8801	0.935	1.06238	0.8192	0.9774	1.19312
CM0-NN0005-287-B08	1.3025	1.1264	0.864798	1.0066	1.0689	1.06189	1.0286	0.9201	0.894517
QV2-HT0577-128-F08	4.9246	4.4154	0.896601	0.748	0.7941	1.06163	0.6635	1.0252	1.54514
MR4-CT0539-003-D03	1.564	0.9448	0.604092	1.1317	1.2014	1.06159	2.371	1.4815	0.624842
CM0-NN0001-272-G07	0.9028	0.838	0.928223	0.7777	0.8253	1.06121	0.9315	0.7813	0.838755
RC4-NT0117-014-F09	0.9348	0.9376	1.003	0.8878	0.9421	1.06116	1.183	1.0096	0.853423
QV2-NT0048-361-G08	0.3505	0.5458	1.5572	0.3686	0.3911	1.06104	0.3243	0.4309	1.32871
QV2-BT0271-052-H11	0.8182	1.0442	1.27622	1.2554	1.3319	1.06094	4.4583	1.1627	0.260794
MR2-CI0186-006-D01	0.2965	0.3539	1.19359	0.791	0.8392	1.06094	1.4454	0.6078	0.420506
RC3-CT0254-012-F02	1.2174	0.9625	0.790619	3.6887	3.9121	1.06056	1.6509	3.7917	2.29675
PM3-UM0089-002-D11	0.6447	0.667	1.03459	1.0919	1.1577	1.06026	1.2806	1.111	0.867562
QV0-BT0091-012-G04	0.524	0.4509	0.860496	0.4203	0.4455	1.05996	0.8144	0.5266	0.646611
QV1-UM0105-162-G08	0.8057	0.7801	0.968226	0.5537	0.5868	1.05978	0.3439	0.653	1.89881
RC0-HT0862-032-D04	0.5306	0.6197	1.16792	0.8117	0.8601	1.05963	0.763	0.6759	0.885845
QV3-ET0099-382-G08	1.1682	1.2334	1.05581	1.0751	1.1391	1.05953	1.0122	1.2072	1.19265
RC3-CI0043-021-C03	0.8471	0.7493	0.884547	1.0302	1.0915	1.0595	1.6578	1.3515	0.815237
RC5-PT0007-031-F09	1.1272	0.9505	0.84324	0.8851	0.9376	1.05932	1.0904	1.0007	0.917737
RC0-HT0372-031-C09	1.1335	0.9523	0.840141	1.7541	1.858	1.05923	0.7328	1.7068	2.32915
CM1-GN0160-502-A12	1.1403	0.989	0.867316	0.6547	0.6934	1.05911	0.8156	0.8142	0.998283
MR4-HR1000-005-B09	1.0548	0.6986	0.662306	1.2854	1.3609	1.05874	0.2115	1.7995	8.50827
RC4-HN0163-011-C12	0.4774	0.7136	1.49476	1.1421	1.2091	1.05866	0.6199	0.9491	1.53105
QV0-UM0093-191-D11	0.1441	0.0762	0.528799	0.58	0.6139	1.05845	0.1113	0.2246	2.01797
RC3-CT0254-012-H04	0.621	0.8924	1.43704	0.639	0.6762	1.05822	0.7325	0.5768	0.78744
MR4-GN0192-002-C05	0.205	0.3133	1.52829	0.649	0.6866	1.05794	1.0487	0.8639	0.823782
CM0-HT1295-779-A01	1.0026	1.0745	1.07171	0.9604	1.016	1.05789	1.1146	1.097	0.98421
RC2-CS0017-018-B05	1.291	1.3659	1.05802	1.0749	1.1369	1.05768	1.1554	1.1071	0.958196
QV0-HT0398-096-G08	0.7383	0.9992	1.35338	0.623	0.6587	1.0573	1.6946	0.8735	0.515461
CM1-UM0031-139-H08	0.5937	0.6397	1.07748	1.1994	1.268	1.0572	1.308	1.025	0.783639
CM3-MT0347-677-C04	2.8535	2.6535	0.929911	1.5201	1.6068	1.05704	1.7825	1.7732	0.994783
PM0-GN0344-004-B03	0.8801	0.9206	1.04602	0.9035	0.955	1.057	0.9869	1.1508	1.16608
CM3-GN0052-334-G03	1.1297	1.0101	0.894131	1.6749	1.7691	1.05624	1.1043	2.4129	2.185
CM0-CT0013-017-F04	0.8377	0.9005	1.07497	1.1868	1.2535	1.0562	1.0522	1.049	0.996959
MR1-HT1064-012-H09	1.218	1.0139	0.83243	1.3302	1.4045	1.05586	1.1854	1.0964	0.92492
QV1-CT0417-313-F11	0.4149	0.565	1.36177	0.5535	0.5843	1.05565	0.2347	0.4476	1.90712
CM0-BT0306-138-G11	1.0634	1.0843	1.01965	0.9909	1.0448	1.05439	0.9403	1.0612	1.12858
MR2-CI0128-013-A11	2.6248	1.6677	0.635363	2.0991	2.2125	1.05402	3.7439	2.3442	0.626139
QV1-CT0416-308-C05	0.8289	0.6893	0.831584	1.1501	1.2122	1.054	1.6065	0.9018	0.561345
CM1-AN0080-512-B04	0.7667	0.7237	0.943915	1.3196	1.3907	1.05388	1.8966	1.0562	0.556891
QV3-BN0046-282-H10	0.7238	0.7552	1.04338	1.0808	1.139	1.05385	0.8706	1.9773	2.27119
QV1-ET0008-250-C09	1.4001	1.4051	1.00357	2.1207	2.2348	1.0538	1.5393	2.0015	1.30027
QV1-FT0082-253-B05	0.2511	0.4306	1.71485	0.8925	0.9401	1.05333	1.939	1.2956	0.668179
MR2-HT1162-011-D09	1.5965	1.7909	1.12177	2.0346	2.1426	1.05308	1.1898	3.219	2.7055
QV1-AN0059-296-G05	0.6392	0.527	0.824468	1.2149	1.2791	1.05284	1.4286	1.1715	0.820034
RC1-HT0623-011-D07	2.3591	2.1584	0.914925	1.0151	1.0687	1.0528	1.3304	1.5624	1.17438
MR0-HT0209-111-C07	0.8669	0.8836	1.01926	1.0598	1.1154	1.05246	1.0986	1.0472	0.953213
CM1-GN0367-699-G01	1.9758	1.2611	0.638273	0.4614	0.4856	1.05245	0.3932	0.5048	1.28383
MR0-GN0176-203-E02	0.7175	1.2429	1.73226	0.5716	0.6015	1.05231	0.72	0.8886	1.23417
PM2-BT0723-003-E12	1.0601	0.7759	0.731912	0.5694	0.5991	1.05216	0.8015	0.7187	0.896694
RC0-EN0026-031-B09	1.2143	0.9548	0.786297	0.2362	0.2484	1.05165	0.1281	0.3067	2.39422
QV1-UM0037-088-B11	2.5231	3.5776	1.41794	1.5638	1.6442	1.05141	0.7088	1.4948	2.10892
RC1-CT0161-001-D07	7.1166	10.9725	1.54182	0.9865	1.0372	1.05139	2.7067	1.4653	0.54136
MR1-DT0060-002-B01	0.5139	0.6876	1.338	0.7273	0.7646	1.05129	0.821	0.4681	0.570158
QV2-NN0045-414-F07	1.0483	1.1527	1.09959	0.8231	0.8653	1.05127	1.1162	0.9038	0.809712
RC0-TN0080-027-H09	1.2325	1.0467	0.849249	1.5414	1.6199	1.05093	2.3272	1.6053	0.689799
QV0-FT0002-231-D01	1.0204	0.9673	0.947962	1.037	1.0897	1.05082	1.0911	1.1124	1.01952
CM0-NN1156-608-A03	0.9652	1.0156	1.05222	0.9643	1.0131	1.05061	0.9394	1.1199	1.19214
CM0-LT0066-264-G06	0.7389	0.8927	1.20815	1.2012	1.2616	1.05028	0.8747	1.4408	1.64719
MR3-OT0007-207-D03	1.1017	0.8991	0.816102	0.6499	0.6824	1.05001	1.3568	0.6016	0.443396
QV4-CT0491-344-H06	1.0889	1.0819	0.993571	1.2984	1.363	1.04975	1.0489	1.0513	1.00229
QV0-BN0042-162-D11	1.0306	1.2199	1.18368	1.1808	1.2388	1.04912	1.1397	1.4296	1.25437
PM0-GN0498-002-D12	0.8011	0.7866	0.9819	0.6834	0.7166	1.04858	0.8553	0.7872	0.920379
PM0-GN0344-008-B08	0.9203	0.9381	1.01934	1.0834	1.136	1.04855	1.5266	1.1242	0.736408
PM3-CT0800-011-B12	0.9583	1.0925	1.14004	0.8331	0.873	1.04789	0.8924	0.9747	1.09222
CM3-NN0006-132-B12	0.9591	0.8272	0.862475	0.9184	0.9621	1.04758	1.1265	0.8597	0.76316
QV2-NN0045-507-E01	1.0028	1.0201	1.01725	0.8874	0.9296	1.04755	0.9957	0.9651	0.969268
PM0-HN0073-010-G08	0.9992	1.2717	1.27272	1.3236	1.3865	1.04752	1.2161	2.018	1.6594
RC2-UM0050-014-E01	0.7562	0.8116	1.07326	0.626	0.6557	1.04744	1.0508	0.8595	0.817948
MR4-HT1051-004-F09	1.1224	1.343	1.19654	0.7588	0.7946	1.04718	0.9307	0.9396	1.00956
PM0-AN0032-001-D06	1.1961	1.159	0.968983	1.635	1.7116	1.04685	0.8243	1.8707	2.26944
PM0-HN0073-012-F06	0.7753	0.7158	0.923256	0.7426	0.7773	1.04673	3.2853	1.0608	0.322893
RC2-FT0042-011-B02	0.873	0.9647	1.10504	3.9685	4.1535	1.04662	3.9116	3.9225	1.00279
MR3-NN0217-001-C11	0.689	0.7651	1.11045	0.757	0.7922	1.0465	0.8388	0.883	1.05269
QV2-NN0045-561-C11	0.9514	0.901	0.947025	1.009	1.0559	1.04648	1.0341	1.0974	1.06121
RC2-CT0163-003-H06	1.8062	2.3928	1.32477	0.6364	0.6658	1.0462	0.3436	0.8263	2.40483
RC0-AN0040-031-C10	2.828	2.7347	0.967008	0.6944	0.7263	1.04594	0.2249	1.1472	5.10093
QV2-HT0540-357-H01	1.0741	1.0559	0.983056	1.032	1.0792	1.04574	1.0279	0.9621	0.935986
MR3-EN0089-002-C05	0.8612	0.8634	1.00255	0.6871	0.7184	1.04555	0.8013	0.7576	0.945464
MR2-EN0092-002-F04	1.5564	1.8415	1.18318	1.5048	1.573	1.04532	1.8599	1.2468	0.670359
RC4-CN0048-014-E05	1.1368	1.2693	1.11656	0.4556	0.4762	1.04522	0.5189	0.8248	1.58952
MR3-FN0209-009-E07	1.0931	0.885	0.809624	0.819	0.856	1.04518	0.9209	0.8446	0.917146
QV2-NN0045-573-B05	0.8191	0.8558	1.04481	0.9283	0.9701	1.04503	1.1732	0.8812	0.751108
MR3-HT0713-015-F04	1.4747	1.3687	0.928121	1.3458	1.4063	1.04495	1.5575	1.1681	0.749984
MR3-GN0029-001-G11	0.6555	0.6694	1.02121	0.8446	0.8825	1.04487	0.9192	0.8357	0.90916
PM0-UM0018-004-B02	1.2117	1.1628	0.959643	0.6862	0.7165	1.04416	1.1064	0.8763	0.792028
QV1-CT0365-048-H02	1.1488	1.2671	1.10298	1.2171	1.2696	1.04314	0.9862	1.1821	1.19864
QV1-CT0364-065-C04	1.0194	0.7496	0.735335	1.4909	1.5552	1.04313	0.6476	1.2741	1.96742
RC2-CT0201-015-A05	0.6478	0.5919	0.913708	0.3095	0.3228	1.04297	0.3353	0.2751	0.820459
CM1-CT0337-068-C11	1.1723	0.929	0.792459	1.269	1.3234	1.04287	1.0948	1.2422	1.13464
PM3-NT0317-002-G10	1.8038	1.9832	1.09946	3.9245	4.092	1.04268	2.3812	3.2997	1.38573
QV4-NT0249-561-D11	0.9262	0.8117	0.876377	1.2967	1.352	1.04265	0.9333	0.9808	1.05089
MR3-GN0186-007-A06	1.5428	1.2093	0.783835	0.8968	0.9349	1.04248	0.4604	1.0094	2.19244
RC1-BT0254-013-C12	0.3301	0.3665	1.11027	0.6897	0.7188	1.04219	1.032	0.76	0.736434
MR3-HT0737-001-D02	1.7384	1.9627	1.12903	0.8045	0.8384	1.04214	0.5072	0.7039	1.38782
RC1-MT0159-021-H07	0.4791	0.6338	1.3229	2.9463	3.0703	1.04209	0.34	2.2381	6.58265
MR3-GN0187-012-G12	0.9343	1.051	1.12491	1.3338	1.3897	1.04191	1.7192	2.1413	1.24552
QV0-BT0078-005-G03	0.4377	0.4733	1.08133	0.6384	0.6651	1.04182	1.0359	0.569	0.549281
MR1-RT0038-004-E08	1.6792	1.683	1.00226	0.8606	0.8965	1.04172	0.9667	1.5399	1.59295
QV4-GN0122-557-E10	0.9615	1.119	1.16381	0.9515	0.991	1.04151	1.2013	1.0421	0.867477
RC1-GN0198-013-E09	1.2301	1.3021	1.05853	1.2885	1.3419	1.04144	0.9598	1.0998	1.14586
QV4-FT0005-219-D06	0.4446	0.4931	1.10909	0.6808	0.709	1.04142	0.8893	0.579	0.651074
QV3-NN1025-202-H08	2.5616	3.1391	1.22545	0.269	0.2801	1.04126	0.36	0.4057	1.12694
MR2-CI0128-013-G08	1.9204	1.4062	0.732243	1.0639	1.1077	1.04117	0.8162	1.1552	1.41534
MR1-TN0045-009-F02	0.9364	1.1876	1.26826	1.9344	2.0139	1.0411	2.2725	1.6524	0.727129
RC2-NT0112-013-F10	0.6011	0.6395	1.06388	1.0619	1.1054	1.04096	1.9467	2.3421	1.20311
QV2-FT0010-301-C12	1.042	1.0412	0.999232	1.0165	1.0574	1.04024	1.3122	1.0546	0.803688
MR1-FN0210-003-G11	0.7748	0.8143	1.05098	0.6315	0.6569	1.04022	0.8274	0.7127	0.861373
QV4-UM0095-360-A01	0.1413	0.1114	0.788393	0.0923	0.096	1.04009	0.0894	0.0897	1.00336
QV4-GN0120-455-H06	7.6944	6.5134	0.846512	1.0052	1.0451	1.03969	1.0633	1.2154	1.14305
MR4-NT0141-217-A09	0.9038	1.0859	1.20148	2.0413	2.122	1.03953	1.0054	1.6007	1.5921
MR4-ST0240-009-C02	1.6135	1.5678	0.971676	0.8916	0.9265	1.03914	0.7109	1.2413	1.7461
MR4-BT0358-006-B06	1.7123	2.5888	1.51188	1.5646	1.6257	1.03905	0.7387	1.4546	1.96913
QV3-NN1023-168-C02	0.79	0.7125	0.901899	1.5435	1.6032	1.03868	0.8604	1.4369	1.67004
QV1-FT0203-449-E02	0.5451	0.477	0.875069	0.5259	0.5462	1.0386	0.5887	0.7929	1.34687
MR1-NT0179-002-E03	1.3549	0.9523	0.702856	0.7174	0.745	1.03847	0.7979	0.87	1.09036
MR4-NT0142-114-G11	1.2032	1.8952	1.57513	0.2892	0.3003	1.03838	0.2384	0.3395	1.42408
MR3-SN0010-107-C04	2.1133	2.3781	1.1253	1.7195	1.7843	1.03769	2.4005	1.9443	0.809956
RC1-CT0285-011-D08	1.2243	1.2169	0.993956	0.917	0.9508	1.03686	0.6757	0.9914	1.46722
MR3-HT1277-007-F06	0.9516	1.2185	1.28047	1.8429	1.9108	1.03684	2.5596	2.3198	0.906313
RC4-CN0007-013-G02	0.5251	0.7594	1.4462	0.4181	0.4334	1.03659	0.6553	0.5374	0.820082
CM0-BN0106-293-G07	0.9054	0.978	1.08019	0.6653	0.6896	1.03652	0.6745	0.6891	1.02165
RC2-ST0168-016-B10	0.907	0.5708	0.629327	0.8832	0.9153	1.03635	1.086	0.7056	0.649724
QV4-NN0039-161-E09	1.0432	1.0526	1.00901	1.0276	1.0638	1.03523	1.2879	1.3167	1.02236
CM1-LT0059-086-B02	0.7346	0.7869	1.0712	1.5692	1.6238	1.03479	1.0263	1.5924	1.55159
MR0-NT0039-007-A11	0.9767	1.0501	1.07515	0.9142	0.946	1.03478	1.183	1.1355	0.959848
QV1-ET0178-525-E08	0.8807	1.3586	1.54264	0.5264	0.5447	1.03476	0.6157	0.7728	1.25516
CM0-TN0034-551-H07	0.8973	1.094	1.21921	1.05	1.0862	1.03448	0.7837	1.7957	2.29131
RC0-EN0018-021-H02	1.904	2.0694	1.08687	0.673	0.6959	1.03403	0.2884	0.5048	1.75035
QV0-BT0703-211-B06	0.736	0.7415	1.00747	0.5726	0.5917	1.03336	0.6417	0.5017	0.78183
RC4-IT0014-012-G06	1.5812	1.4158	0.895396	4.7356	4.8932	1.03328	1.8565	3.8644	2.08155
QV2-EN0097-600-B10	0.8874	1.0868	1.2247	0.5893	0.6089	1.03326	1.0966	0.6886	0.627941
MR3-FN0206-009-G10	0.4926	0.5932	1.20422	0.6283	0.649	1.03295	1.0759	0.6151	0.571707
RC0-TN0079-032-G09	0.6369	0.8376	1.31512	0.3317	0.3425	1.03256	0	0.4624	na
QV3-HT0264-018-D02	1.5953	1.1379	0.713283	1.0389	1.0727	1.03253	1.0152	1.0498	1.03408
CM3-HT0629-136-E04	1.0279	0.6878	0.669131	0.6303	0.6506	1.03221	0.9686	1.0022	1.03469
PM2-MT0204-003-E08	1.2804	1.1968	0.934708	1.4837	1.5306	1.03161	1.7426	1.4005	0.803684
MR4-NT0141-203-D09	1.3881	1.3698	0.986817	0.4032	0.4159	1.0315	0.6426	0.5458	0.849362
QV0-TN0084-340-C05	0.86	0.9531	1.10826	1.0013	1.0328	1.03146	0.9239	0.9053	0.979868
QV2-BT0258-020-F04	1.0314	0.9467	0.917879	0.5983	0.617	1.03126	0.5199	0.6001	1.15426
MR0-HT0559-031-D08	0.7057	0.7948	1.12626	4.0342	4.1601	1.03121	3.2793	5.6414	1.72031
RC4-CN0049-013-A10	1.0461	1.0524	1.00602	0.9687	0.9984	1.03066	1.0239	0.8215	0.802324
QV0-NN1022-250-H07	0.3347	0.3973	1.18703	3.6358	3.7467	1.0305	5.9693	3.7947	0.635703
CM1-LT0042-715-E12	0.8246	0.738	0.894979	0.9123	0.9401	1.03047	0.9001	0.7877	0.875125
MR2-BN0386-002-B04	1.4119	1.5213	1.07748	0.7782	0.8018	1.03033	1.6859	0.7749	0.459636
QV3-BN0046-256-B10	0.9147	0.9554	1.0445	1.1803	1.2159	1.03016	1.1749	0.8462	0.720232
MR0-HT0559-029-G06	1.2212	1.3252	1.08516	1.0436	1.0742	1.02932	0.6743	1.1582	1.71763
PM3-MT0200-026-D12	0.3774	0.3895	1.03206	0.6287	0.6471	1.02927	0.5274	0.406	0.769814
CM3-UM0001-082-G11	1.1797	1.0675	0.904891	0.9178	0.9446	1.0292	1.0941	1.1551	1.05575
MR2-EN0091-008-G07	0.9626	1.0084	1.04758	1.2382	1.2742	1.02907	1.1397	1.2202	1.07063
QV1-CS0008-379-F04	1.0185	1.1159	1.09563	0.8009	0.824	1.02884	0.8742	1.0626	1.21551
CM4-BT0266-039-E03	1.2524	1.2777	1.0202	0.5446	0.5603	1.02883	0.4403	0.5683	1.29071
CM0-CI0096-599-B02	0.7622	0.9689	1.27119	1.3641	1.4034	1.02881	0.7323	1.8146	2.47795
MR4-HB0043-001-E11	0.9274	1.0969	1.18277	0.7038	0.7238	1.02842	0.8324	0.7408	0.889957
QV1-UM0105-179-B01	0.8734	0.9381	1.07408	0.9018	0.9264	1.02728	0.9837	0.8975	0.912372
RC2-NT0112-011-F07	2.0344	1.5339	0.753982	1.4498	1.4887	1.02683	0.9275	1.343	1.44798
RC2-UT0023-011-B01	0.8119	0.7817	0.962803	0.7694	0.79	1.02677	0.9315	1.0085	1.08266
MR0-HT0165-007-C04	0.1983	0.3635	1.83308	1.8899	1.9405	1.02677	1.7848	1.5964	0.894442
PM2-CI0157-007-C08	1.5111	1.5117	1.0004	2.9619	3.0398	1.0263	3.6307	1.5991	0.440438
MR0-HT0559-030-F01	1.5189	1.1837	0.779314	0.5285	0.5423	1.02611	0.2878	0.5737	1.9934
CM1-MT0245-624-C02	0.5539	0.5564	1.00451	0.7079	0.7261	1.02571	0.752	0.5922	0.7875
RC0-GN0090-021-H08	1.3805	1.0238	0.741615	1.3466	1.3812	1.02569	1.3618	1.9499	1.43185
QV2-EN0096-607-E03	6.3005	4.8895	0.77605	1.7162	1.7597	1.02535	1.5699	1.7131	1.09122
QV3-HT0637-310-B06	2.0391	1.6861	0.826884	2.5892	2.6548	1.02534	5.6045	2.4236	0.432438
QV2-CT0227-016-H11	0.7422	0.8399	1.13164	1.4997	1.5375	1.02521	1.0725	1.6428	1.53175
MR4-RT0045-008-A09	0.926	0.8793	0.949568	0.985	1.0097	1.02508	0.9868	1.1022	1.11694
QV1-DT0072-056-D06	0.7868	0.7769	0.987417	0.6035	0.6186	1.02502	0.8009	0.6285	0.784742
QV0-BT0703-256-E10	0.6608	1.0675	1.61547	1.453	1.489	1.02478	0.9565	1.1675	1.2206
MR1-ST0090-005-B06	0.6766	0.8053	1.19022	0.5544	0.5681	1.02471	0.2839	0.7282	2.56499
RC4-BN0073-011-B12	0.5406	0.5412	1.00111	1.128	1.1558	1.02465	0.9753	1.0917	1.11935
MR2-HT1160-003-C01	0.7549	0.8296	1.09895	0.5937	0.6083	1.02459	0.6606	0.7414	1.12231
CM1-ST0277-059-B10	2.5887	2.1154	0.817167	2.7898	2.8576	1.0243	1.4615	1.8137	1.24099
QV1-UT0094-402-H01	1.0692	1.0072	0.942013	1.0415	1.0668	1.02429	1.0181	1.2063	1.18485
MR2-NT0135-007-B03	0.3459	0.5792	1.67447	0.1232	0.1261	1.02354	0.2472	0.2169	0.877427
CM0-CI0096-647-D11	1.0683	1.0717	1.00318	1.7314	1.772	1.02345	1.1357	1.1566	1.0184
QV2-HT0577-148-E06	1.0312	0.9984	0.968192	1.0967	1.1218	1.02289	0.9958	1.0387	1.04308
QV1-FT0202-465-C06	0.297	0.4247	1.42997	0.4768	0.4877	1.02286	0.6246	0.421	0.674031
MR1-HT0707-001-A07	2.248	3.4793	1.54773	2.3815	2.4348	1.02238	1.078	1.7727	1.64443
QV0-EN0102-458-B02	1.0807	1.0363	0.958916	1.0549	1.0783	1.02218	1.0581	1.0677	1.00907
QV1-MT0223-538-F12	0.9621	0.9722	1.0105	1.05	1.0732	1.0221	1.1182	0.9986	0.893042
RC3-BT0661-022-A11	1.4619	1.4112	0.965319	1.1844	1.2104	1.02195	1.15	1.3063	1.13591
RC4-ST0279-015-E07	0.7878	1.4926	1.89464	1.7582	1.7964	1.02173	1.4235	1.7122	1.20281
QV4-CT0363-099-G12	0.8531	0.9917	1.16247	0.6157	0.6284	1.02063	0.7207	0.8358	1.15971
CM1-HT0876-380-F05	0.494	0.5291	1.07105	1.1859	1.21	1.02032	2.0419	0.9366	0.45869
RC5-BT0503-011-G05	0.3767	0.3165	0.840191	0.778	0.7938	1.02031	1.1563	0.7406	0.640491
QV0-GN0212-484-E10	0.391	0.5067	1.29591	0.8873	0.9051	1.02006	1.1768	0.9675	0.822145
PM0-HT1077-002-C08	0.5601	0.5544	0.989823	0.7625	0.7775	1.01967	2.0911	0.7854	0.375592
MR4-HT1052-001-B10	1.0341	1.328	1.28421	1.6323	1.6639	1.01936	0.68	1.9802	2.91206
MR2-EN0093-001-G04	0.3939	0.8109	2.05864	0.4578	0.4666	1.01922	0.6072	0.7947	1.30879
RC0-BT0387-011-D07	0.2111	0.3341	1.58266	0.3563	0.3631	1.01909	0.4212	0.3282	0.779202
QV3-NT0023-224-D05	1.1064	1.1548	1.04375	0.3781	0.3853	1.01904	0.4367	0.7888	1.80627
MR4-NT0140-209-G12	0.8254	0.9002	1.09062	0.8537	0.8695	1.01851	1.0458	0.9951	0.95152
RC0-EN0022-022-E05	1.1407	1.28	1.12212	0.9408	0.9581	1.01839	1.101	0.9851	0.894732
CM0-CT0507-544-H10	0.5684	0.5981	1.05225	1.4161	1.4418	1.01815	0.8404	1.0196	1.21323
CM1-UM0039-173-F02	0.7681	0.7571	0.985679	0.645	0.6562	1.01736	0.767	0.6351	0.828031
MR3-SN0036-004-C10	0.7198	0.941	1.30731	1.0718	1.0901	1.01707	1.8316	1.2137	0.662645
QV1-DT0069-067-E02	0.7691	0.5802	0.754388	0.6009	0.611	1.01681	1.4564	0.6165	0.423304
MR4-NT0141-101-C02	1.0088	1.2244	1.21372	0.8432	0.8572	1.0166	0.9902	0.8418	0.850131
MR0-BN0070-011-D02	0.5705	0.607	1.06398	0.857	0.8712	1.01657	1.4538	0.8623	0.593135
MR2-UM0025-101-E07	0.68	0.6744	0.991765	0.872	0.8863	1.0164	0.842	0.8558	1.01639
RC1-BT0606-014-G10	0.9077	0.7887	0.868899	0.8831	0.8975	1.01631	1.0471	0.8883	0.848343
MR4-HB0044-001-F07	1.1387	1.1583	1.01721	0.75	0.7622	1.01627	0.6392	1.0472	1.6383
MR0-AN0083-006-H01	1.6756	1.0114	0.603605	1.1719	1.1908	1.01613	1.3532	1.3172	0.973396
RC2-CS0017-015-F06	1.1343	1.1037	0.973023	1.4036	1.4254	1.01553	1.9563	1.4534	0.742933
QV4-HT0538-128-C07	3.8662	4.2712	1.10475	1.0995	1.1165	1.01546	0.9453	1.0581	1.11933
RC2-CT0201-012-B04	0.9267	0.849	0.916154	0.967	0.9819	1.01541	1.9548	0.9823	0.502507
CM1-NN0214-489-A02	0.246	0.3907	1.58821	0.3585	0.364	1.01534	0.6028	0.3847	0.638188
CM0-ST0209-082-A02	1.0968	1.3025	1.18755	1.5168	1.5399	1.01523	2.0729	1.8516	0.893241
CM1-HT0277-030-A04	1.1358	1.0651	0.937753	1.4424	1.4641	1.01504	1.0344	1.3868	1.34068
PM3-ET0268-002-A07	0.6372	0.8502	1.33427	0.6823	0.692	1.01422	0.5747	0.6632	1.15399
CM0-TN0034-551-C12	0.9123	0.9064	0.993533	0.8994	0.9115	1.01345	1.0043	0.8618	0.85811
CM1-BT0019-074-F10	1.7294	1.8371	1.06228	2.7392	2.7757	1.01333	2.9348	2.6155	0.891202
QV4-BN0090-144-D12	1.1761	1.0789	0.917354	1.0249	1.0385	1.01327	1.1603	1.0032	0.864604
MR2-NT0137-004-E06	1.4453	1.0953	0.757836	0.8158	0.8262	1.01275	1.0791	1.0093	0.935316
QV2-PT0012-075-B07	0.8494	0.8071	0.9502	0.7017	0.7106	1.01268	0.5529	0.427	0.772292
PM3-ET0207-008-C06	1.9518	1.9242	0.985859	0.9973	1.0098	1.01253	0.8438	1.5866	1.8803
MR3-ST0203-012-D02	1.4573	1.1497	0.788925	0.7932	0.803	1.01236	0.4094	0.9594	2.34343
MR3-HN0063-004-E06	0.9701	1.0107	1.04185	0.9321	0.9433	1.01202	1.0079	0.8758	0.868935
QV4-UM0095-134-G03	0.8145	1.3329	1.63646	0.7658	0.7749	1.01188	0.7261	0.7892	1.0869
QV4-BN0090-299-D12	1.057	1.108	1.04825	1.25	1.2647	1.01176	1.4009	1.4344	1.02391
CM1-HT0641-206-F12	1.4665	1.4116	0.962564	0.9945	1.0061	1.01166	1.1314	1.0165	0.898444
RC2-BN0332-011-G11	0.6496	0.8687	1.33728	1.2593	1.2738	1.01151	0.7005	1.164	1.66167
CM1-TN0141-430-E10	2.2596	1.9334	0.855638	0.763	0.7716	1.01127	0.812	1.1298	1.39138
MR0-BN0115-002-E05	0.8539	0.8233	0.964164	1.5775	1.5938	1.01033	1.3188	1.5188	1.15165
MR0-HT0165-008-D04	1.1114	1.1166	1.00468	1.1339	1.1454	1.01014	1.0503	1.0621	1.01123
MR1-HT1065-001-C07	0.9005	0.9111	1.01177	0.9089	0.9178	1.00979	0.948	0.9609	1.01361
CM0-EN0109-686-H02	0.891	0.8583	0.9633	0.8108	0.8185	1.0095	0.9743	0.8681	0.890999
CM0-MT0186-790-D01	0.8479	1.1547	1.36184	0.8223	0.8299	1.00924	0.8671	0.9457	1.09065
QV2-NT0146-467-F01	1.164	1.1191	0.961426	1.3476	1.36	1.0092	0.987	0.8875	0.899189
CM0-CI0060-585-H11	10.1992	5.0652	0.496627	3.5239	3.5561	1.00914	5.2909	5.4254	1.02542
QV4-NN0038-162-G10	0.6181	0.6523	1.05533	0.5468	0.5517	1.00896	0.6456	0.5949	0.921468
PM0-HT0913-014-E07	0.8134	0.7207	0.886034	0.8458	0.8533	1.00887	0.4625	0.8569	1.85276
CM0-LT0066-260-H10	1.0545	1.2487	1.18416	1.4522	1.4645	1.00847	1.1946	1.232	1.03131
RC5-BT0503-031-B12	1.2529	1.085	0.865991	0.8875	0.8945	1.00789	1.0206	1.064	1.04252
RC2-FN0094-014-F09	0.8348	0.8397	1.00587	0.7485	0.7543	1.00775	0.7222	0.7369	1.02035
CM0-CT0311-128-C05	0.861	1.4393	1.67166	0.686	0.6911	1.00743	0.701	0.7245	1.03352
MR2-HT1160-005-B06	1.0564	1.1128	1.05339	0.9827	0.9899	1.00733	1.0424	1.0623	1.01909
QV3-HT0543-232-E12	1.0135	1.2621	1.24529	0.9016	0.9082	1.00732	0.8425	0.9372	1.1124
CM0-CT0549-565-C12	2.2163	1.3659	0.616297	1.0305	1.0378	1.00708	0.8866	0.9693	1.09328
PM0-MT0202-001-H12	0.7303	0.8511	1.16541	1.099	1.1063	1.00664	0.8585	0.9564	1.11404
QV4-CT0491-378-C06	0.8931	0.9751	1.09182	0.9524	0.9577	1.00556	1.0712	0.9798	0.914675
CM1-TN0141-407-F04	1.0034	1.0352	1.03169	1.0104	1.0155	1.00505	1.0834	1.2249	1.13061
QV2-NN0045-565-A03	1.0812	0.9892	0.914909	1.1654	1.1712	1.00498	1.1535	1.2711	1.10195
QV0-ET0149-497-F10	0.8449	0.9963	1.17919	0.9042	0.9087	1.00498	0.9153	0.9905	1.08216
QV2-NN0045-412-D01	0.9103	0.9368	1.02911	1.0462	1.0514	1.00497	1.0775	0.9334	0.866265
CM1-BT0596-721-E12	1.6101	2.9105	1.80765	1.3422	1.3488	1.00492	0.8097	1.4973	1.8492
QV0-GN0214-489-E10	1.3858	1.2028	0.867946	1.1787	1.184	1.0045	1.2687	1.2421	0.979034
QV2-HT0540-358-G08	1.1935	1.0304	0.863343	1.3355	1.341	1.00412	3.5529	0.9106	0.256298
CM0-GN0038-548-G07	3.42	3.3733	0.986345	1.908	1.9154	1.00388	2.7114	1.9074	0.703474
CM1-HT0333-064-B05	0.6188	0.6162	0.995798	0.5159	0.5178	1.00368	0.7106	0.6407	0.901632
RC2-BN0120-013-D05	2.13	2.9251	1.37329	0.6315	0.6338	1.00364	0.6389	0.6904	1.08061
MR2-OT0079-018-C07	0.9676	1.2167	1.25744	1.2594	1.2636	1.00333	1.0655	1.1286	1.05922
QV1-EN0042-237-F07	0.9294	1.1974	1.28836	1.5899	1.5949	1.00314	0.7989	1.2529	1.56828
MR3-EN0090-007-F09	0.959	0.6945	0.724192	1.8828	1.8885	1.00303	1.3708	2.6612	1.94135
QV2-HT0685-260-C02	0.9806	0.9325	0.950948	0.8615	0.8641	1.00302	0.8513	0.8339	0.979561
PM3-GN0516-016-D11	1.0887	1.0821	0.993938	0.9715	0.9744	1.00299	0.9628	0.9201	0.95565
MR3-OT0005-102-D09	1.1258	1.1162	0.991473	0.9679	0.9706	1.00279	1.1241	1.045	0.929633
MR0-HT0209-103-H07	1.0986	1.0859	0.98844	0.9002	0.9026	1.00267	1.082	0.728	0.672828
QV4-GN0122-581-C12	1.0702	1.1642	1.08783	1.0673	1.0701	1.00262	1.3684	1.0449	0.763593
QV3-IT0007-404-C11	0.4724	0.4063	0.860076	0.6301	0.6315	1.00222	1.3315	0.549	0.412317
MR0-HT0165-004-C03	1.2907	1.0893	0.843961	1.208	1.2096	1.00132	1.7124	1.0731	0.626664
QV2-HT0464-093-H12	2.9429	2.6687	0.906827	4.2833	4.2887	1.00126	2.3166	5.6417	2.43534
MR3-HT1075-004-H08	1.3428	1.576	1.17367	1.4303	1.4319	1.00112	0.8505	1.0611	1.24762
MR1-RT0079-003-D09	0.504	0.8101	1.60734	1.2466	1.2478	1.00096	0.8704	1.1434	1.31365
CM1-MT0188-611-C03	0.9756	0.8914	0.913694	0.9849	0.9857	1.00081	1.003	1.122	1.11864
CM0-NN1156-626-E05	0.9417	0.9298	0.987363	0.8744	0.8748	1.00046	1.1047	0.8969	0.811895
RC2-MT0233-011-D06	0.5306	0.6208	1.17	0.7108	0.7111	1.00042	0.8247	0.8179	0.991755
QV0-ET0149-496-A08	1.1451	1.3292	1.16077	1.4297	1.4303	1.00042	0.9191	1.3215	1.43782
RC2-FT0128-017-G11	1.1551	1.3175	1.14059	0.9779	0.9782	1.00031	1.2577	1.1171	0.888209
CM0-HT0331-125-A02	0.0382	0.0488	1.27749	1.2251	1.2251	1	3.4698	1.2457	0.359012
QV3-HT0637-319-C04	0.7624	0.5482	0.719045	0.7323	0.7323	1	1.6674	0.6431	0.38569
CM3-HT0192-022-E12	1.108	1.1773	1.06255	1.0718	1.0716	0.999813	1.2135	1.2615	1.03956
QV0-CI0199-507-C01	0.9131	0.9283	1.01665	0.8572	0.8568	0.999533	1.0659	0.9047	0.848766
QV2-NN0045-504-H05	1.7762	1.5766	0.887625	1.3867	1.3856	0.999207	1.1831	1.4859	1.25594
MR3-FN0209-014-H07	1.2115	1.1631	0.96005	0.6208	0.6203	0.999195	1.172	0.8534	0.728157
MR2-NT0138-005-C07	1.4801	1.3832	0.934531	0.7892	0.7885	0.999113	1.1266	0.8013	0.711255
RC0-FT0073-021-H11	1.4442	1.2979	0.898698	3.0253	3.0211	0.998612	4.427	3.4561	0.780687
MR3-SN0067-007-F11	0.8919	0.7554	0.846956	0.7031	0.7021	0.998578	0.7011	0.9162	1.3068
CM0-HT0677-354-G01	0.2238	0.2585	1.15505	0.1786	0.1783	0.99832	0.4476	0.2365	0.528374
RC2-BN0243-013-A03	0.5535	0.8092	1.46197	0.8198	0.8182	0.998048	1.4901	0.7693	0.516274
CM0-HT0919-526-F07	2.8431	2.1454	0.754599	3.4442	3.4373	0.997997	1.1293	3.2563	2.88347
MR2-BT0590-106-E04	1.2432	1.9535	1.57135	0.6286	0.6272	0.997773	0.843	0.8885	1.05397
RC0-FT0073-031-H08	1.2702	1.5602	1.22831	0.65	0.6485	0.997692	0.9852	0.5942	0.603126
RC0-LT0001-011-H09	0.9627	0.8964	0.931131	1.177	1.1742	0.997621	1.0336	1.358	1.31385
RC2-CT0523-014-E06	1.2856	1.0359	0.805772	1.2616	1.2584	0.997464	1.2481	1.348	1.08004
CM0-UT0007-520-C11	1.2978	1.1867	0.914394	0.9946	0.9918	0.997185	1.1209	1.3457	1.20055
RC4-HT0888-014-D12	0.3351	0.3957	1.18084	1.0758	1.0725	0.996933	0.7501	1.5952	2.12665
CM3-HT0194-038-E11	0.9377	1.643	1.75216	1.7956	1.7895	0.996603	1.5408	1.205	0.782061
QV0-BT0078-005-A10	0.9909	0.8871	0.895247	0.9538	0.9504	0.996435	0.9782	1.0111	1.03363
QV4-CT0491-397-E03	0.9856	0.9006	0.913758	0.9401	0.9367	0.996383	1.1059	0.9537	0.862375
RC2-BN0245-011-H12	1.1581	1.0821	0.934375	0.9808	0.9771	0.996228	1.2056	0.9681	0.803003
MR2-ST0131-014-E12	0.8408	0.7519	0.894267	0.5223	0.5202	0.995979	0.5628	0.7271	1.29193
RC2-HT0977-017-C12	1.1096	0.8404	0.75739	1.7697	1.7622	0.995762	1.9157	1.5473	0.807694
QV2-NN0045-393-D04	0.8088	0.7707	0.952893	0.9598	0.9554	0.995416	1.1337	1.0394	0.916821
RC3-CI0043-023-H12	0.8426	0.9186	1.0902	2.2903	2.2797	0.995372	1.9315	1.4613	0.756562
PM0-BT0531-001-E03	2.298	1.947	0.847258	1.6942	1.6861	0.995219	1.2097	2.0002	1.65347
QV2-NT0048-347-A07	1.0216	0.9779	0.957224	1.0566	1.0515	0.995173	1.0138	1.014	1.0002
PM0-HN0073-008-G05	0.2014	0.3142	1.56008	0.3826	0.3807	0.995034	0.6947	0.3191	0.459335
QV3-DT0045-046-F05	1.1169	1.1017	0.986391	0.971	0.9659	0.994748	0.9029	0.8648	0.957803
MR3-GN0187-010-E05	0.9303	1.0846	1.16586	0.8919	0.8871	0.994618	0.9315	0.9592	1.02974
QV2-BT0616-446-A11	1.7345	1.5949	0.919516	0.9381	0.9329	0.994457	1.1264	0.9493	0.842773
RC0-BN0129-021-B03	1.0245	0.7939	0.774915	0.9057	0.9002	0.993927	3.0083	1.4723	0.489413
MR4-UM0021-011-F11	0.6765	0.9368	1.38477	1.0512	1.0448	0.993912	0.3626	0.4919	1.35659
RC2-CI0088-012-F11	0.8992	1.0708	1.19084	1.3922	1.3836	0.993823	1.3709	1.4926	1.08877
QV4-CT0361-106-B09	1.2296	1.2525	1.01862	1.0374	1.0308	0.993638	1.1798	0.9721	0.823953
CM0-NN1004-273-F10	0.9407	0.9928	1.05538	1.063	1.056	0.993415	1.0031	1.114	1.11056
RC0-TN0079-024-E08	1.0523	0.8761	0.832557	0.9027	0.8966	0.993242	1.5839	0.9122	0.57592
QV3-OT0065-250-C09	1.0504	0.58	0.552171	0.8092	0.8036	0.99308	1.5858	0.7233	0.45611
CM2-HT0323-042-E12	6.0136	6.0939	1.01335	1.4564	1.4463	0.993065	2.5219	2.0098	0.796939
QV3-BN0095-154-C08	1.1419	1.132	0.99133	1.0078	1.0004	0.992657	0.9845	0.9634	0.978568
PM0-HN0073-006-G10	0.5381	0.5656	1.05111	0.5834	0.5791	0.992629	0.5841	0.7595	1.30029
MR0-HT0240-002-G06	1.4059	1.085	0.771748	2.3127	2.2956	0.992606	2.1614	2.4131	1.11645
CM2-NN0005-118-H06	2.0623	1.7026	0.825583	2.4237	2.4057	0.992573	4.4337	2.4833	0.560097
QV4-NN1149-465-G07	0.2762	0.4617	1.67161	0.6207	0.6159	0.992267	0.8779	0.5321	0.606105
QV1-CT0417-313-H12	0.9428	0.9526	1.01039	0.8603	0.8534	0.99198	1.0775	1.0731	0.995916
QV3-BT0511-035-F08	3.0502	5.1636	1.69287	2.3844	2.364	0.991444	1.8251	1.9116	1.04739
QV3-BN0047-257-D02	1.6226	1.8186	1.12079	0.6191	0.6138	0.991439	0.7502	1.0538	1.40469
PM3-BT0343-001-E10	0.8894	0.7394	0.831347	0.9141	0.9058	0.99092	0.419	0.7062	1.68544
MR2-NT0136-009-F01	0.6484	0.8939	1.37862	0.4077	0.4039	0.990679	0.5925	0.5298	0.894177
CM0-ET0122-659-G08	2.4096	1.8767	0.778843	1.0479	1.0376	0.990171	0.8271	0.9506	1.14932
CM3-HT0629-252-D09	2.0561	1.7693	0.860513	0.7223	0.715	0.989893	0.8493	0.7799	0.918286
QV0-CT0266-359-D09	1.7157	1.0882	0.63426	1.2201	1.207	0.989263	0.9314	1.1468	1.23126
CM0-MT0352-746-C01	1.2659	1.2654	0.999605	1.3513	1.3365	0.989048	1.0854	1.5753	1.45135
PM3-BN0085-007-A11	0.4783	0.6048	1.26448	1.335	1.3199	0.988689	0.5575	0.7364	1.3209
RC2-LT0007-013-F08	1.3123	1.767	1.34649	0.769	0.7603	0.988687	1.2257	0.9138	0.745533
QV4-UM0095-391-A09	0.8057	0.807	1.00161	2.0893	2.0656	0.988656	4.505	2.6624	0.590988
MR4-CT0539-009-F10	0.8772	0.833	0.949612	1.0629	1.0507	0.988522	0.6168	0.7085	1.14867
RC1-GN0198-012-C12	1.0145	1.0416	1.02671	1.8403	1.818	0.987882	1.0781	1.7082	1.58445
QV2-OT0062-203-B02	0.7209	0.7015	0.973089	0.5092	0.5028	0.987431	0.7213	0.5607	0.777346
[truncated: 2,609 more rows]
