# Supplementary material for: NDRG4 promoter hypermethylation is a mechanistic biomarker associated with metastatic progression in breast cancer patients
Source: NPJ Breast Cancer. 2019 Apr 5;5:11. doi: 10.1038/s41523-019-0106-x (PMC6450950; doi:10.1038/s41523-019-0106-x)
Supplement: Supplementary file 4 — Supplementary Data 3 [file 41523_2019_106_MOESM4_ESM.xlsx]

## Sheet: Sheet1
Gene Set Name	Description	k/K	p-value	FDR q-value
PID_INTEGRIN3_PATHWAY	Beta3 integrin cell surface interactions	0.0930	2.18E-10	2.9E-7
PID_INTEGRIN5_PATHWAY	Beta5 beta6 beta7 and beta8 integrin cell surface interactions	0.1765	6.92E-9	4.6E-6
PID_INTEGRIN2_PATHWAY	Beta2 integrin cell surface interactions	0.1034	3.71E-8	1.65E-5
PID_AMB2_NEUTROPHILS_PATHWAY	amb2 Integrin signaling	0.0732	1.08E-7	3.1E-5
PID_UPA_UPAR_PATHWAY	Urokinase-type plasminogen activator (uPA) and uPAR-mediated signaling	0.0714	1.17E-7	3.1E-5
PID_INTEGRIN1_PATHWAY	Beta1 integrin cell surface interactions	0.0455	4.63E-7	1.03E-4
