# Supplementary material for: NDRG4 promoter hypermethylation is a mechanistic biomarker associated with metastatic progression in breast cancer patients
Source: NPJ Breast Cancer. 2019 Apr 5;5:11. doi: 10.1038/s41523-019-0106-x (PMC6450950; doi:10.1038/s41523-019-0106-x)
Supplement: Supplementary file 5 — Supplementary Data 4 [file 41523_2019_106_MOESM5_ESM.xlsx]

## Sheet: Sheet1
	Parameters		Samples	%
	Age of patient (y)	<=40	11	18
		>40	50	82
	Grade	1	8	13.1
		2	34	55.7
		3	19	31.1
	SBR grade	1	15	24.6
		2	36	59
		3	8	13.1
	Lymph node	0	26	42.6
	involvement	1 - 3	19	31.1
		> 4	16	26.2
	ER	Neg	22	36.1
		Pos	39	63.9
	PR	Neg	41	67.2
		Pos	20	32.8
	p53	Neg	41	67.2
		Pos	17	27.9
	Initial tumor size	< 2	19	33.1
	(cm)	2 - 5	36	59
		> 5	6	9.8
	Lymphovascular	Neg	16	26.2
	Invasion	Pos	33	54.1
	Perineural	Neg	35	57.4
	Invasion	Pos	22	36.1
